# Supplementary material for: Frugal alignment-free identification of FLT3-internal tandem duplications with FiLT3r
Source: BMC Bioinformatics. 2022 Oct 28;23:448. doi: 10.1186/s12859-022-04983-6 (PMC9617311; doi:10.1186/s12859-022-04983-6)
Supplement: Supplementary file 2 — Additional file 2. supp file 2: results_sra.xlsx. [file 12859_2022_4983_MOESM2_ESM.xlsx]

## Sheet: genescan_filter_km_ITDExt
Sample	Length	Genescan ratio	Filt3r	Km 0.01	ITDExt		Nb detected		log Genescan	log FiLT3r	log km	log ITD-Ext		log Genescan corrected
SRR15006371	39	0.17	0.198778	0.332156	0.8463		3		-0.769551	-0.701632	-0.478658	-0.0724757		-0.769551			Legend
SRR15006372	173		0.183099	1.19777			2			-0.737314	0.0783734							Duplication length is a multiple of 3
SRR15006373	15	0.035	0.030916	0.070919	0.02904		3		-1.45593	-1.50982	-1.14924	-1.537		-1.45593				False positive
SRR15006373	36	0.048	0.061506	0.0738437	0.05453		3		-1.31876	-1.21108	-1.13169	-1.26336		-1.31876				False negative
SRR15006373	54	0.043	0.033879	0.078254	0.03382		3		-1.36653	-1.47007	-1.10649	-1.47083		-1.36653
SRR15006374	84	0.72	0.264676	0.034243	0.2324		3		-0.142668	-0.577285	-1.46543	-0.633764		-0.142668
SRR15006375	21	0.02	0.018622	0.0379049	0.01493		3		-1.69897	-1.72997	-1.4213	-1.82594		-1.69897
SRR15006375	51	0.016	0.011516	0.0244144	0.01046		3		-1.79588	-1.9387	-1.61235	-1.98047		-1.79588
SRR15006376	75	0.06	0.025053	0.0795661	0.0329		3		-1.22185	-1.60114	-1.09927	-1.4828		-1.22185
SRR15006376	126	0.072	0.003277		0.007247		2		-1.14267	-2.48452		-2.13984		-1.14267
SRR15006376	213	0.035	0.017023	0.399189	0.05807		3		-1.45593	-1.76896	-0.398821	-1.23605		-1.45593
SRR15006378	-1		0.0105				1			-1.97881
SRR15006378	27			0.0260714	0.01703		2				-1.58384	-1.76879
SRR15006378	30	0.29	0.378538	0.650489	0.3248		3		-0.537602	-0.421891	-0.18676	-0.488384		-0.537602
SRR15006379	99	0.08	0.11908	0.0387016	0.1005		3		-1.09691	-0.924161	-1.41227	-0.997834		-1.09691
SRR15006380	42	0.35	0.303975	0.523728	0.2649		3		-0.455932	-0.517162	-0.280894	-0.576918		-0.455932
SRR15006381	21	0.015	0.018509	0	0.0167		3		-1.82391	-1.73262		-1.77728		-1.82391
SRR15006381	42	0.02	0.013563	0.175836	0.02842		3		-1.69897	-1.86764	-0.754892	-1.54638		-1.69897
SRR15006381	165	0.013	0.022221	0.22431	0.02852		3		-1.88606	-1.65324	-0.649151	-1.54485		-1.88606
SRR15006382	75	0.23	0.431005	0.551348	0.4847		3		-0.638272	-0.365518	-0.258574	-0.314527		-0.638272
SRR15006383	24	0.06	0.055176	0.0811139	0.05333		3		-1.22185	-1.25825	-1.0909	-1.27303		-1.22185
SRR15006383	66	0.03	0.021399	0.0345002	0.03187		3		-1.52288	-1.66961	-1.46218	-1.49662		-1.52288
SRR15006384	51	0.38	0.541254	0.649715	0.4644		3		-0.420216	-0.266599	-0.187277	-0.333108		-0.420216
SRR15006386	72	0.15	0.223512	0.120515	0.2418		3		-0.823909	-0.650699	-0.918959	-0.616544		-0.823909
SRR15006387	6	0.03	0.040415		0.03849		2		-1.52288	-1.39346		-1.41465		-1.52288
SRR15006388	24	0.23	0.164865	0.290982	0.1512		3		-0.638272	-0.782872	-0.536134	-0.820448		-0.638272
SRR15006388	57	0.01	0.029234	0.0331977	0.0274		3		-2	-1.53411	-1.47889	-1.56225		-2
SRR15006393	18	0.083	0.06548	0.079696	0.1004		3		-1.08092	-1.18389	-1.09856	-0.998266		-1.08092
SRR15006394	24	0.62	0.551354	1.33877	0.6878		3		-0.207608	-0.258569	0.126706	-0.162538		-0.207608
SRR15006395	-1		0.011029				1			-1.95746
SRR15006395	21	0.012	0.013779		0.01016		2		-1.92082	-1.86078		-1.99311		-1.92082
SRR15006396	60	0.43	0.286545	0.179901	0.3904		3		-0.366532	-0.542807	-0.744966	-0.40849		-0.366532
SRR15006397	21	0.74	1.32543	1.85762	2.494		3		-0.130768	0.122357	0.268957	0.396896		-0.130768
SRR15006398	54	0.27	0.502413	0.541071	0.457				-0.568636	-0.298939	-0.266746	-0.340084
SRR15006401	54	0.02	0.009129		0.009034		2		-1.69897	-2.03958		-2.04412		-1.69897
SRR15006401	66	0.02	0.011533	0	0.01317		3		-1.69897	-1.93806		-1.88041		-1.69897
SRR15006401	204	0.04	0.057764	0.220514	0.04828		3		-1.39794	-1.23834	-0.656564	-1.31623		-1.39794
SRR15006402	18	0.19	0.170501	0.26326	0.1651		3		-0.721246	-0.768273	-0.579615	-0.782253		-0.721246
SRR15006402	48	0.2	0.166374	0.0909538	0.1274		3		-0.69897	-0.778915	-1.04118	-0.894831		-0.69897
SRR15006405	66	0.03	0.032963	0.172956	0.06154		3		-1.52288	-1.48197	-0.762064	-1.21084		-1.52288
SRR15006407	39	0.41	0.511344	0.422746	0.466		3		-0.387216	-0.291287	-0.37392	-0.331614		-0.387216
SRR15006407	48	0.03	0.033507	0	0.04489		3		-1.52288	-1.47486		-1.34785		-1.52288
SRR15006408	27	0.015	0.01314	0.0133836	0.01075		3		-1.82391	-1.8814	-1.87343	-1.96859		-1.82391
SRR15006409	90	0.01	0.007553		0.006805		2		-2	-2.12188		-2.16717		-2
SRR15006410	24	0.01	0.013738	0.00419571	0.02766		3		-2	-1.86208	-2.37719	-1.55815		-2
SRR15006410	36	0.01	0.012766	0.0242929	0.02753		3		-2	-1.89395	-1.61452	-1.56019		-2
SRR15006413	36	0.02	0.017045	0	0.01767		3		-1.69897	-1.7684		-1.75276		-1.69897
SRR15006414	21	0.36	0.264777	0.433701	20.64		3		-0.443697	-0.57712	-0.36281	1.31471		-0.443697
SRR15006414	27				0.7647		1					-0.116509
SRR15006414	30				0.1655		1					-0.781202
SRR15006414	48	0.08	0.043942	0	2.286		3		-1.09691	-1.35712		0.359076		-1.09691
SRR15006415	24	0.011	0.012447	0.00991736	0.01178		3		-1.95861	-1.90494	-2.0036	-1.92885		-1.95861
SRR15006415	75	0.013	0.01566	0.0206825	0.01357		3		-1.88606	-1.80521	-1.6844	-1.86742		-1.88606
SRR15006418	-3	0.35	0.331186	0.486323			2		-0.455932	-0.479928	-0.313075			-0.455932
SRR15006419	-1		0.011085				1			-1.95526
SRR15006419	57	0.085	0.098057	0.0933307	0.08795		3		-1.07058	-1.00852	-1.02998	-1.05576		-1.07058
SRR15006421	39	0.06	0.039801	0.0142838	0.03572		3		-1.22185	-1.40011	-1.84516	-1.44709		-1.22185
SRR15006422	51	0.05	0.054763	0.167585	0.05212		3		-1.30103	-1.26151	-0.775765	-1.283		-1.30103
SRR15006424	18	0.66	0.390613	0.682934	0.7252		3		-0.180456	-0.408253	-0.165621	-0.139542		-0.180456
SRR15006424	117	0.03	0.013789	0.033347	0.0198		3		-1.52288	-1.86047	-1.47694	-1.70333		-1.52288
SRR15006425	18	0.37	0.490591	0.680014	0.3812		3		-0.431798	-0.30928	-0.167482	-0.418847		-0.431798
SRR15006426	75	0.36	0.137785	0.0935265	0.1082		3		-0.443697	-0.860798	-1.02907	-0.965773		-0.443697
SRR15006430	42	0.66	0.457553	0.73646	0.6223		3		-0.180456	-0.339559	-0.132851	-0.206		-0.180456
SRR15006433	30	0.69	0.882584	1.45936	1.044		3		-0.161151	-0.0542439	0.164162	0.0187005		-0.161151
SRR15006438	24	0.013	0.008351	0	0.007638		3		-1.88606	-2.07826		-2.11702		-1.88606
SRR15006439	54	0.64	0.30745	0.0767177	0.2767		3		-0.19382	-0.512226	-1.1151	-0.557991		-0.19382
SRR15006440	21	0.23	0.250048	0.37479	0.2276		3		-0.638272	-0.601977	-0.426212	-0.642828		-0.638272
SRR15006441	30	0.029	0.025988	0.0407591	0.0266		3		-1.5376	-1.58523	-1.38978	-1.57512		-1.5376
SRR15006443	30	0.07	0.055464	0.103802	0.1108		3		-1.1549	-1.25599	-0.983794	-0.95546		-1.1549
SRR15006444	27	0.78	0.727511	1.14399	0.7381		3		-0.107905	-0.13816	0.0584222	-0.131885		-0.107905
SRR15006446	24	0.03	0.04112	0.0840925	0.07578		3		-1.52288	-1.38595	-1.07524	-1.12045		-1.52288
SRR15006450	33		0.010121		0.0108		2			-1.99478		-1.96658
SRR15006450	51	1.1	0.527731	0.295957	0.4554		3		0.0413927	-0.277587	-0.528771	-0.341607		0.0413927
SRR15006453	192	0.14	0.100893	0.22376	0.1119		3		-0.853872	-0.996139	-0.650218	-0.95117		-0.853872
SRR15006454	60	0.43	0.311813	0.167064	1.345		3		-0.366532	-0.506106	-0.777117	0.128722		-0.366532
SRR15006459	175		0.10856	0.997207			2			-0.96433	-0.00121468
SRR15006460	24	0.03	0.011091	0.0351058	0.01172		3		-1.52288	-1.95503	-1.45462	-1.93107		-1.52288
SRR15006460	204	0.03	0.119311	0.692269	0.1406		3		-1.52288	-0.92332	-0.159725	-0.852015		-1.52288
SRR15006461	48	0.16	0.197681	0.259106	1.392		3		-0.79588	-0.704035	-0.586523	0.143639		-0.79588
SRR15006462	51	0.26	0.154552	0.289824	0.05585		3		-0.585027	-0.810925	-0.537866	-1.25298		-0.585027
SRR15006462	111	0.18	0.05028	0.272787	0.03615		3		-0.744727	-1.2986	-0.564176	-1.44189		-0.744727
SRR15006463	66	0.02	0.020246	0.0483061	0.0239		3		-1.69897	-1.69366	-1.316	-1.6216		-1.69897
SRR15006464	24	1.8	1.98727	5.25675	2.781		3		0.255273	0.298256	0.720717	0.444201		0.255273
SRR15006465	24	0.08	0.046446	0.0135499	0.04386		3		-1.09691	-1.33305	-1.86806	-1.35793		-1.09691
SRR15006466	87	0.22	0.138563	0.637667	0.1868		3		-0.657577	-0.858353	-0.195406	-0.728623		-0.657577
SRR15006467	15		0.02381	0.0807529	0.01575		3			-1.62324	-1.09284	-1.80272
SRR15006467	24	0.25	0.266458	0.4	0.2158		3		-0.60206	-0.574371	-0.39794	-0.665949		-0.60206
SRR15006468	30	0.12	0.111111	0.179493	0.1235		3		-0.920819	-0.954243	-0.745952	-0.908333		-0.920819
SRR15006468	60	0.14	0.274446	0.390528	0.2321		3		-0.853872	-0.561543	-0.408348	-0.634325		-0.853872
SRR15006469	39	0.05	0.068959	0.101833	0.05479		3		-1.30103	-1.16141	-0.992111	-1.2613		-1.30103
SRR15006470	39	0.67	0.694444	1.18943	0.7644		3		-0.173925	-0.158363	0.0753389	-0.116679		-0.173925
SRR15006471	39	0.24	0.217973	0.386788	0.2111		3		-0.619789	-0.661597	-0.412527	-0.675512		-0.619789
SRR15006472	87	0.03	0.026277	0.0943143	0.02947		3		-1.52288	-1.58042	-1.02542	-1.53062		-1.52288
SRR15006474	-1		0.010838				1			-1.96505
SRR15006474	42	0.101	0.100967	0.0833427	0.09794		3		-0.995679	-0.995821	-1.07913	-1.00904		-0.995679
SRR15006475	30				0.01889		1					-1.72377
SRR15006475	42	0.32	0.47061	1.01387	1.948		3		-0.49485	-0.327339	0.00598227	0.289589		-0.49485
SRR15006476	33	0.077	0.04622	0.0565055	0.0457		3		-1.11351	-1.33517	-1.24791	-1.34008		-1.11351
SRR15006476	60	0.029	0.058102	0.0335106	0.06019		3		-1.5376	-1.23581	-1.47482	-1.22048		-1.5376
SRR15006476	225		0.017112		0.0165		2			-1.7667		-1.78252
SRR15006477	21	0.02	0.018826	0.00717089	0.03096		3		-1.69897	-1.72524	-2.14443	-1.5092		-1.69897
SRR15006477	39	0.29	0.134535	0.40706	0.2538		3		-0.537602	-0.871165	-0.390342	-0.595508		-0.537602
SRR15006477	45	0.03	0.015148	0	0.02412		3		-1.52288	-1.81964		-1.61762		-1.52288
SRR15006477	63				0.01361		1					-1.86614
SRR15006477	66	0.21	0.152089	0.302471	0.2215		3		-0.677781	-0.817902	-0.519316	-0.654626		-0.677781
SRR15006477	102	0.02	0.023101	0.170314	0.03589		3		-1.69897	-1.63637	-0.76875	-1.44503		-1.69897
SRR15006479	30	2.74	2.25785	2.48364	10.79		3		0.437751	0.353695	0.395089	1.03302		0.437751
SRR15006481	15	0.53	0.277056	0.495494	0.2399		3		-0.275724	-0.557432	-0.304962	-0.61997		-0.275724
SRR15006482	21	0.45	0.524962	0.768302	0.5117		3		-0.346787	-0.279872	-0.114468	-0.290985		-0.346787
SRR15006482	63	0.04	0.045727	0	0.0746		3		-1.39794	-1.33983		-1.12726		-1.39794
SRR15006483	36	0.86	0.459954	0.886568	0.5343		3		-0.0655015	-0.337286	-0.0522879	-0.272215		-0.0655015
SRR15006484	57	0.016	0.011616		0.009914		2		-1.79588	-1.93494		-2.00375		-1.79588
SRR15006489	18	0.64	0.697223	1.24336	0.6596		3		-0.19382	-0.156628	0.0945969	-0.180719		-0.19382
SRR15006491	-1		0.010901				1			-1.96253
SRR15006491	15	0.24	0.188482	0.274484	0.1935		3		-0.619789	-0.72473	-0.561483	-0.713319		-0.619789
SRR15006491	66	0.18	0.147494	0.0631543	0.1391		3		-0.744727	-0.831226	-1.1996	-0.856673		-0.744727
SRR15006492	57	0.44	0.388509	0.703748	0.5094		3		-0.356547	-0.410599	-0.152583	-0.292941		-0.356547
SRR15006493	-1		0.011032				1			-1.95735
SRR15006493	24	0.19	0.203748	0.330799	0.1977		3		-0.721246	-0.690907	-0.480436	-0.703993		-0.721246
SRR15006497	27	0.01	0.008617		0.006381		2		-2	-2.06464		-2.19511		-2
SRR15006498	42	0.5	0.327417	0.83384	0.4754		3		-0.30103	-0.484899	-0.0789173	-0.322941		-0.30103
SRR15006499	96	0.54	0.278211	0.938185	0.4051		3		-0.267606	-0.555626	-0.0277115	-0.392438		-0.267606
SRR15006501	45	0.07	0.094977	0.33728	0.08996		3		-1.1549	-1.02238	-0.472009	-1.04595		-1.1549
SRR15006503	30	0.05	0.014902	0.0237644	0.07382		3		-1.30103	-1.82676	-1.62407	-1.13183		-1.30103
SRR15006503	75	0.37	0.316761	1.00922	1.646		3		-0.431798	-0.499268	0.00398585	0.21643		-0.431798
SRR15006504	69	0.22	0.096955	0.0676984	0.07065		3		-0.657577	-1.01343	-1.16942	-1.15089		-0.657577
SRR15006506	21	0.48	0.565984	0.855225	0.4405		3		-0.318759	-0.247196	-0.0679196	-0.356054		-0.318759
SRR15006508	3	0.78	1.13931	1.47694	0.7472		3		-0.107905	0.0566427	0.169363	-0.126563		-0.107905
SRR15006509	48	0.44	0.39262	1.17615	0.5832		3		-0.356547	-0.406028	0.0704627	-0.234182		-0.356547
SRR15006516	24	0.49	0.55025	0.941703	0.5127		3		-0.309804	-0.25944	-0.026086	-0.290137		-0.309804
SRR15006519	-1			0.249936			1				-0.602171
SRR15006519	21	0.46	0.675173	1.03392	0.6687		3		-0.337242	-0.170585	0.0144869	-0.174769		-0.337242
SRR15006520	147	0.13	0.137351	0.886447	0.2687		3		-0.886057	-0.862168	-0.0523472	-0.570732		-0.886057
SRR15006521	69	0.02	0.012195	0.0469639	0.01792		3		-1.69897	-1.91382	-1.32824	-1.74666		-1.69897
SRR15006521	111	0.03	0.011194		0.01563		2		-1.52288	-1.95101		-1.80604		-1.52288
SRR15006522	33	0.77	0.390018	0.631873	0.6429		3		-0.113509	-0.408915	-0.19937	-0.191857		-0.113509
SRR15006524	78	0.42	0.402016	0.976745	0.5375		3		-0.376751	-0.395757	-0.0102188	-0.269622		-0.376751
SRR15006525	48	0.56	0.494616	0.863752	0.5382		3		-0.251812	-0.305732	-0.0636109	-0.269056		-0.251812
SRR15006526	54	0.72	0.607329	0.719461	0.7885		3		-0.142668	-0.216576	-0.142993	-0.103198		-0.142668
SRR15006529	45	0.02	0.010443	0	0.01497		3		-1.69897	-1.98117		-1.82478		-1.69897
SRR15006530	24	0.02	0.03616	0.0140655	0.0332		3		-1.69897	-1.44177	-1.85184	-1.47886		-1.69897
SRR15006532	30	0.01	0.01195		0.01214		2		-2	-1.92263		-1.91578		-2
SRR15006535	18	0.13	0.109666	0.137265	0.08076		3		-0.886057	-0.959928	-0.86244	-1.0928		-0.886057
SRR15006535	63		0.015246	0.0416169			2			-1.81684	-1.38073
SRR15006535	75		0.011657		0.0135		2			-1.93341		-1.86967
SRR15006536	171	0.11	0.078808	0.931488	0.2102		3		-0.958607	-1.10343	-0.0308227	-0.677367		-0.958607
SRR15006538	15	0.06	0.072072	0.0474848	0.06295		3		-1.22185	-1.14223	-1.32345	-1.201		-1.22185
SRR15006538	18		0.021174				1			-1.6742
SRR15006538	24	0.14	0.160203	0.26139	0.1482		3		-0.853872	-0.795329	-0.582711	-0.829152		-0.853872
SRR15006539	114	0.42	0.12767	0.0391984	0.1286		3		-0.376751	-0.893911	-1.40673	-0.890759		-0.376751
SRR15006540	16		4.05483				1			0.607973
SRR15006540	56		0.744516				1			-0.128126
SRR15006540	72	0.35	0.035414	1.63375	0.5218		3		-0.455932	-1.45083	0.213186	-0.282496		-0.455932
SRR15006542	24	0.02	0.005602		0.007758		2		-1.69897	-2.25166		-2.11025		-1.69897
SRR15006544	90	0.05	0.031649	0	0.03185		3		-1.30103	-1.49964		-1.49689		-1.30103
SRR15006544	210	0.01	0.04567	0.340142	0.04321		3		-2	-1.34037	-0.46834	-1.36442		-2
SRR15006545	63	0.06	0.096119	0.0395662	0.0815		3		-1.22185	-1.01719	-1.40268	-1.08884		-1.22185
SRR15006546	-1		0.010442				1			-1.98122
SRR15006546	114	0.05	0.062233	0.178168	0.05246		3		-1.30103	-1.20598	-0.74917	-1.28017		-0.677781
SRR15006547	51	0.54	0.521378	0.808091	0.7853		3		-0.267606	-0.282847	-0.0925397	-0.104964		-1.30103
SRR15006548	27	0.39	0.428456	0.628936	0.4633		3		-0.408935	-0.368094	-0.201394	-0.334138		-0.408935
SRR15006548	36	0.14	0.118545	0.141747	0.1612		3		-0.853872	-0.926117	-0.848486	-0.792635		-0.853872
SRR15006548	66	0.01	0.009792		0.01794		2		-2	-2.00913		-1.74618		-2
SRR15006549	21	1.77	2.29815	3.88433	2.384		3		0.247973	0.361378	0.589316	0.377306		0.247973
SRR15006550	51	1.86	1.66509	2.51407	1.881		3		0.269513	0.221437	0.400377	0.274389		0.269513
SRR15006551	57	0.37	0.191616	0.0584527	0.1123		3		-0.431798	-0.717568	-1.2332	-0.94962		-0.431798
SRR15006554	39	0.28	0.232201	0.411748	0.2404		3		-0.552842	-0.634136	-0.385369	-0.619066
SRR15195862	21	2.87	1.96266	1.58502	2.09				0.457882	0.292846	0.200035	0.320146

## Sheet: Results
Beware those results don’t take into account the two Sanger confirmed results for SRR15006372 and SRR15006459
	Filt3r	Km 0.01	ITDExt
True positives	145	134	144		Threshold	0
False negatives	0	11	1
False positives	17	6	9		FP when ≤	4
Precision	0.895062	0.957143	0.941176
Recall	1	0.924138	0.993103
F1	0.944625	0.940351	0.966443
R (log)	0.929876	0.761309	0.881613

## Sheet: Results corrected
	Filt3r	Km 0.01	ITDExt
True positives	147	136	144		Threshold	0
False negatives	0	11	3
False positives	0	0	0
Precision	1	1	1
Recall	1	0.92517	0.979592
F1	1	0.961131	0.989691
R	0.929876	0.761309	0.881613

## Sheet: Positive samples
SRR15006371
SRR15006372
SRR15006373
SRR15006374
SRR15006375
SRR15006376
SRR15006378
SRR15006379
SRR15006380
SRR15006381
SRR15006382
SRR15006383
SRR15006384
SRR15006386
SRR15006387
SRR15006388
SRR15006393
SRR15006394
SRR15006395
SRR15006396
SRR15006397
SRR15006398
SRR15006401
SRR15006402
SRR15006405
SRR15006407
SRR15006408
SRR15006409
SRR15006410
SRR15006413
SRR15006414
SRR15006415
SRR15006418
SRR15006419
SRR15006421
SRR15006422
SRR15006424
SRR15006425
SRR15006426
SRR15006430
SRR15006433
SRR15006438
SRR15006439
SRR15006440
SRR15006441
SRR15006443
SRR15006444
SRR15006446
SRR15006450
SRR15006453
SRR15006454
SRR15006459
SRR15006460
SRR15006461
SRR15006462
SRR15006463
SRR15006464
SRR15006465
SRR15006466
SRR15006467
SRR15006468
SRR15006469
SRR15006470
SRR15006471
SRR15006472
SRR15006474
SRR15006475
SRR15006476
SRR15006477
SRR15006479
SRR15006481
SRR15006482
SRR15006483
SRR15006484
SRR15006489
SRR15006491
SRR15006492
SRR15006493
SRR15006497
SRR15006498
SRR15006499
SRR15006501
SRR15006503
SRR15006504
SRR15006506
SRR15006508
SRR15006509
SRR15006516
SRR15006519
SRR15006520
SRR15006521
SRR15006522
SRR15006524
SRR15006525
SRR15006526
SRR15006529
SRR15006530
SRR15006532
SRR15006535
SRR15006536
SRR15006538
SRR15006539
SRR15006540
SRR15006542
SRR15006544
SRR15006545
SRR15006546
SRR15006547
SRR15006548
SRR15006549
SRR15006550
SRR15006551
SRR15006554
SRR15195862

## Sheet: False positives
			FALSE	FALSE	FALSE
			FALSE	FALSE	FALSE
			FALSE	FALSE	FALSE
			FALSE	FALSE	FALSE
			FALSE	FALSE	FALSE
			FALSE	FALSE	FALSE
			FALSE	FALSE	FALSE
			FALSE	FALSE	FALSE
			FALSE	FALSE	FALSE
			FALSE	FALSE	FALSE
			FALSE	FALSE	FALSE
			FALSE	FALSE	FALSE
			FALSE	FALSE	FALSE
			FALSE	FALSE	FALSE
			FALSE	FALSE	FALSE
			FALSE	FALSE	FALSE
			FALSE	FALSE	FALSE
			FALSE	FALSE	FALSE
			FALSE	FALSE	FALSE
			FALSE	FALSE	FALSE
			FALSE	FALSE	FALSE
			FALSE	FALSE	FALSE
			FALSE	FALSE	FALSE
			FALSE	FALSE	FALSE
			FALSE	FALSE	FALSE
			FALSE	FALSE	FALSE
			FALSE	FALSE	FALSE
			FALSE	FALSE	FALSE
			FALSE	FALSE	FALSE
			FALSE	FALSE	FALSE
			FALSE	FALSE	FALSE
			FALSE	FALSE	FALSE
			FALSE	FALSE	FALSE
			FALSE	FALSE	FALSE
			FALSE	FALSE	FALSE
			FALSE	FALSE	FALSE
			FALSE	FALSE	FALSE
			FALSE	FALSE	FALSE
			FALSE	FALSE	FALSE
			FALSE	FALSE	FALSE
			FALSE	FALSE	FALSE
			FALSE	FALSE	FALSE
			FALSE	FALSE	FALSE
			FALSE	FALSE	FALSE
			FALSE	FALSE	FALSE
			FALSE	FALSE	FALSE
			FALSE	FALSE	FALSE
			FALSE	FALSE	FALSE
			FALSE	FALSE	FALSE
			FALSE	FALSE	FALSE
			FALSE	FALSE	FALSE
			FALSE	FALSE	FALSE
			FALSE	FALSE	FALSE
			FALSE	FALSE	FALSE
			FALSE	FALSE	FALSE
			FALSE	FALSE	FALSE
			FALSE	FALSE	FALSE
			FALSE	FALSE	FALSE
			FALSE	FALSE	FALSE
			FALSE	FALSE	FALSE
			FALSE	FALSE	FALSE
			FALSE	FALSE	FALSE
			FALSE	FALSE	FALSE
			FALSE	FALSE	FALSE
			FALSE	FALSE	FALSE
			FALSE	FALSE	FALSE
			FALSE	FALSE	FALSE
			FALSE	FALSE	FALSE
			FALSE	FALSE	FALSE
			FALSE	FALSE	FALSE
			FALSE	FALSE	FALSE
			FALSE	FALSE	FALSE
			FALSE	FALSE	FALSE
			FALSE	FALSE	FALSE
			FALSE	FALSE	FALSE
			FALSE	FALSE	FALSE
			FALSE	FALSE	FALSE
			FALSE	FALSE	FALSE
			FALSE	FALSE	FALSE
			FALSE	FALSE	FALSE
			FALSE	FALSE	FALSE
			FALSE	FALSE	FALSE
			FALSE	FALSE	FALSE
			FALSE	FALSE	FALSE
			FALSE	FALSE	FALSE
			FALSE	FALSE	FALSE
			FALSE	FALSE	FALSE
			FALSE	FALSE	FALSE
			FALSE	FALSE	FALSE
			FALSE	FALSE	FALSE
			FALSE	FALSE	FALSE
			FALSE	FALSE	FALSE
			FALSE	FALSE	FALSE
			FALSE	FALSE	FALSE
			FALSE	FALSE	FALSE
			FALSE	FALSE	FALSE
			FALSE	FALSE	FALSE
			FALSE	FALSE	FALSE
			FALSE	FALSE	FALSE
			FALSE	FALSE	FALSE
			FALSE	FALSE	FALSE
			FALSE	FALSE	FALSE
			FALSE	FALSE	FALSE
			FALSE	FALSE	FALSE
			FALSE	FALSE	FALSE
			FALSE	FALSE	FALSE
			FALSE	FALSE	FALSE
			FALSE	FALSE	FALSE
			FALSE	FALSE	FALSE
			FALSE	FALSE	FALSE
			FALSE	FALSE	FALSE
			FALSE	FALSE	FALSE
			FALSE	FALSE	FALSE
			FALSE	FALSE	FALSE
			FALSE	FALSE	FALSE
			FALSE	FALSE	FALSE
			FALSE	FALSE	FALSE
			FALSE	FALSE	FALSE
			FALSE	FALSE	FALSE
			FALSE	FALSE	FALSE
			FALSE	FALSE	FALSE
			FALSE	FALSE	FALSE
			FALSE	FALSE	FALSE
			FALSE	FALSE	FALSE
			FALSE	FALSE	FALSE
			FALSE	FALSE	FALSE
			FALSE	FALSE	FALSE
			FALSE	FALSE	FALSE
			FALSE	FALSE	FALSE
			FALSE	FALSE	FALSE
			FALSE	FALSE	FALSE
			FALSE	FALSE	FALSE
			FALSE	FALSE	FALSE
			FALSE	FALSE	FALSE
			FALSE	FALSE	FALSE
			FALSE	FALSE	FALSE
			FALSE	FALSE	FALSE
			FALSE	FALSE	FALSE
			FALSE	FALSE	FALSE
			FALSE	FALSE	FALSE
			FALSE	FALSE	FALSE
			FALSE	FALSE	FALSE
			FALSE	FALSE	FALSE
			FALSE	FALSE	FALSE
			FALSE	FALSE	FALSE
			FALSE	FALSE	FALSE
			FALSE	FALSE	FALSE
			FALSE	FALSE	FALSE
			FALSE	FALSE	FALSE
			FALSE	FALSE	FALSE
			FALSE	FALSE	FALSE
			FALSE	FALSE	FALSE
			FALSE	FALSE	FALSE
			FALSE	FALSE	FALSE
			FALSE	FALSE	FALSE
			FALSE	FALSE	FALSE
			FALSE	FALSE	FALSE
			FALSE	FALSE	FALSE
			FALSE	FALSE	FALSE
			FALSE	FALSE	FALSE
			FALSE	FALSE	FALSE
			FALSE	FALSE	FALSE
			FALSE	FALSE	FALSE
			FALSE	FALSE	FALSE
			FALSE	FALSE	FALSE
			FALSE	FALSE	FALSE
			FALSE	FALSE	FALSE
			FALSE	FALSE	FALSE
			FALSE	FALSE	FALSE
