# Supplementary material for: Frugal alignment-free identification of FLT3-internal tandem duplications with FiLT3r
Source: BMC Bioinformatics. 2022 Oct 28;23:448. doi: 10.1186/s12859-022-04983-6 (PMC9617311; doi:10.1186/s12859-022-04983-6)
Supplement: Supplementary file 4 — Additional file 4. supp file 4: results-different-k.xlsx. [file 12859_2022_4983_MOESM4_ESM.xlsx]

## Sheet: genescan_filter_different_k
		Genescan	K=8	K=9	K=10	K=11	K=12	K=13	K=14	K=15			log Genescan	log k=8	log k=9	log k=10	log k=11	log k=12	log k=13	log k=14	log k=15
SRR15006370	320		0.78839											-0.103259
SRR15006371	39	0.17	0.193139	0.200857	0.19981	0.194379	0.198778	0.199072	0.205511	0.211367			-0.769551	-0.71413	-0.697113	-0.699383	-0.711351	-0.701632	-0.70099	-0.687165	-0.674963
SRR15006371	320		0.396777											-0.401454
SRR15006372	173	0.21	0.20892	0.21061	0.210219	0.182449	0.183099	0.186622	0.184559	0.13757			-0.677781	-0.68002	-0.676521	-0.677328	-0.738859	-0.737314	-0.729037	-0.733865	-0.861476
SRR15006372	320		0.280105											-0.552679
SRR15006373	15	0.035	0.028169	0.029412	0.029937	0.030491	0.030916	0.031408	0.031969	0.033053			-1.45593	-1.55023	-1.53148	-1.52379	-1.51583	-1.50982	-1.50296	-1.49527	-1.48079
SRR15006373	27		0.010305		0.010192									-1.98695		-1.99174
SRR15006373	36	0.048	0.058462	0.053761	0.059522	0.060876	0.061506	0.061951	0.063754	0.047372			-1.31876	-1.23313	-1.26953	-1.22532	-1.21555	-1.21108	-1.20795	-1.19549	-1.32448
SRR15006373	54	0.043	0.032181	0.031877	0.032768	0.033431	0.033879	0.032986	0.032855	0.033908			-1.36653	-1.4924	-1.49652	-1.48455	-1.47585	-1.47007	-1.48167	-1.4834	-1.4697
SRR15006373	320		1.05708											0.0241066
SRR15006374	84	0.72	0.24936	0.248342	0.252605	0.250333	0.264676	0.217647	0.19883	0.201961			-0.142668	-0.603173	-0.60495	-0.597558	-0.601482	-0.577285	-0.662247	-0.701518	-0.694732
SRR15006374	320		1.2415											0.0939478
SRR15006375	21	0.02	0.016988	0.017158	0.01744	0.018195	0.018622	0.01891	0.019288	0.019681			-1.69897	-1.76986	-1.76553	-1.75845	-1.74005	-1.72997	-1.72331	-1.71471	-1.70595
SRR15006375	51	0.016	0.011219	0.011503	0.011844	0.011914	0.011516	0.011909	0.012294	0.012741			-1.79588	-1.95005	-1.93919	-1.9265	-1.92394	-1.9387	-1.92412	-1.91031	-1.8948
SRR15006375	320		1.2604											0.100508
SRR15006376	75	0.06	0.030214	0.030494	0.025998	0.02546	0.025053	0.02296	0.022546	0.02171			-1.22185	-1.51979	-1.51579	-1.58506	-1.59414	-1.60114	-1.63903	-1.64693	-1.66334
SRR15006376	126	0.072	0.007243	0.006689	0.0056	0.002792	0.003277	0.001879	0.001886	0.001884			-1.14267	-2.14008	-2.17464	-2.25181	-2.55408	-2.48452	-2.72607	-2.72446	-2.72492
SRR15006376	213	0.035	0.017015	0.016586	0.016689	0.017042	0.017023	0.01738	0.017767	0.018115			-1.45593	-1.76917	-1.78026	-1.77757	-1.76848	-1.76896	-1.75995	-1.75039	-1.74196
SRR15006376	320		1.93267											0.286157
SRR15006377	320		0.679025											-0.168114
SRR15006378	-1					0.010476	0.0105	0.011715	0.01238	0.012416							-1.9798	-1.97881	-1.93126	-1.90728	-1.90602
SRR15006378	30	0.29	0.361732	0.363647	0.355744	0.371814	0.378538	0.390514	0.387652	0.363247			-0.537602	-0.441613	-0.43932	-0.448862	-0.429674	-0.421891	-0.408363	-0.411558	-0.439798
SRR15006378	320		0.425676											-0.370921
SRR15006379	99	0.08	0.154254	0.147207	0.135205	0.130971	0.11908	0.109488	0.107945	0.090328			-1.09691	-0.811764	-0.832072	-0.869007	-0.882825	-0.924161	-0.960633	-0.966797	-1.04418
SRR15006379	320		0.88924											-0.050981
SRR15006380	42	0.35	0.344048	0.327536	0.320537	0.307374	0.303975	0.293808	0.286018	0.279171			-0.455932	-0.463381	-0.484741	-0.494122	-0.512333	-0.517162	-0.531936	-0.543607	-0.55413
SRR15006380	206		0.013206											-1.87923
SRR15006380	320		1.75849											0.24514
SRR15006381	21	0.015	0.019316	0.019683	0.017819	0.018182	0.018509	0.019048	0.019382	0.019968			-1.82391	-1.71408	-1.70591	-1.74912	-1.74036	-1.73262	-1.72015	-1.7126	-1.69967
SRR15006381	42	0.02	0.026781	0.02658	0.0275	0.016304	0.013563	0.014571	0.005867	0.005879			-1.69897	-1.57217	-1.57545	-1.56067	-1.78771	-1.86764	-1.83651	-2.23158	-2.2307
SRR15006381	165	0.013	0.023924	0.024837	0.02477	0.022181	0.022221	0.021362	0.021761	0.017188			-1.88606	-1.62117	-1.6049	-1.60607	-1.65402	-1.65324	-1.67036	-1.66232	-1.76477
SRR15006381	320		0.390766											-0.408083
SRR15006382	28		0.01726											-1.76296
SRR15006382	47		0.016633											-1.77903
SRR15006382	75	0.23	0.48316	0.446393	0.444055	0.4381	0.431005	0.428042	0.410872	0.400404			-0.638272	-0.315909	-0.350283	-0.352563	-0.358427	-0.365518	-0.368514	-0.386293	-0.397502
SRR15006382	320		1.03172											0.0135618
SRR15006383	15		0.016443	0.016736	0.017221									-1.78402	-1.77635	-1.76394
SRR15006383	24	0.06	0.062612	0.057126	0.052783	0.053807	0.055176	0.054422	0.056218	0.057419			-1.22185	-1.20334	-1.24317	-1.27751	-1.26916	-1.25825	-1.26423	-1.25012	-1.24094
SRR15006383	66	0.03	0.024773	0.022242	0.022156	0.021425	0.021399	0.017481	0.01621	0.011173			-1.52288	-1.60602	-1.65283	-1.65451	-1.66908	-1.66961	-1.75743	-1.79022	-1.95183
SRR15006383	320		0.445476											-0.351176
SRR15006384	51	0.38	0.500369	0.522008	0.503871	0.522013	0.541254	0.530163	0.493014	0.494082			-0.420216	-0.30071	-0.282323	-0.297681	-0.282319	-0.266599	-0.275591	-0.307141	-0.306201
SRR15006384	320		0.390335											-0.408563
SRR15006385	320		0.88552											-0.0528016
SRR15006386	72	0.15	0.212369	0.210245	0.212613	0.219961	0.223512	0.225945	0.222016	0.205288			-0.823909	-0.672909	-0.677274	-0.67241	-0.657654	-0.650699	-0.645997	-0.653616	-0.687636
SRR15006386	320		1.18768											0.0746976
SRR15006387	6	0.03	0.036345	0.035398	0.037717	0.038974	0.040415	0.041237	0.042051	0.043887			-1.52288	-1.43956	-1.45102	-1.42346	-1.40923	-1.39346	-1.38471	-1.37622	-1.35766
SRR15006387	320		0.373469											-0.427745
SRR15006388	24	0.23	0.171192	0.172757	0.155703	0.160819	0.164865	0.146197	0.151568	0.155185			-0.638272	-0.766517	-0.762564	-0.807703	-0.793663	-0.782872	-0.835062	-0.819392	-0.80915
SRR15006388	57	0.01	0.029622	0.027136	0.027778	0.028112	0.029234	0.03012	0.030769	0.03186			-2	-1.52839	-1.56645	-1.5563	-1.55111	-1.53411	-1.52115	-1.51189	-1.49675
SRR15006388	320		0.897024											-0.0471959
SRR15006389	320		1.06366											0.0268024
SRR15006390	320		0.59537											-0.225213
SRR15006391	320		0.82469											-0.0837093
SRR15006392	320		0.784											-0.105684
SRR15006393	18	0.083	0.065933	0.064726	0.066165	0.064006	0.06548	0.06667	0.063655	0.064556			-1.08092	-1.1809	-1.18892	-1.17937	-1.19378	-1.18389	-1.17607	-1.19617	-1.19006
SRR15006393	320		0.378703											-0.421701
SRR15006394	24	0.62	0.646821	0.633849	0.694502	0.704731	0.551354	0.633299	0.652021	0.661792			-0.207608	-0.189216	-0.198014	-0.158326	-0.151977	-0.258569	-0.198391	-0.185738	-0.179278
SRR15006394	320		0.451206											-0.345625
SRR15006395	-1		0.011621	0.012082	0.011681	0.012029	0.011029	0.011242	0.011297	0.012338				-1.93476	-1.91786	-1.93252	-1.91977	-1.95746	-1.94916	-1.94704	-1.90876
SRR15006395	21	0.012	0.015313	0.015775	0.013296	0.013618	0.013779	0.013797	0.014113	0.014608			-1.92082	-1.81494	-1.80203	-1.87628	-1.86589	-1.86078	-1.86022	-1.85038	-1.83541
SRR15006395	320		0.829934											-0.0809564
SRR15006396	-36		0.015845											-1.80011
SRR15006396	36		0.015164											-1.81919
SRR15006396	60	0.43	0.356201	0.312086	0.288651	0.294655	0.286545	0.287751	0.279656	0.271254			-0.366532	-0.448305	-0.505726	-0.539627	-0.530686	-0.542807	-0.540983	-0.553376	-0.566624
SRR15006396	320		2.13313											0.329016
SRR15006397	21	0.74	1.22766	1.22941	1.24452	1.25421	1.32543	1.39074	1.48695	1.57296			-0.130768	0.0890767	0.0896957	0.0950022	0.0983696	0.122357	0.143245	0.172297	0.196716
SRR15006397	320		0.601796											-0.220551
SRR15006398	54	0.27	0.447129	0.459201	0.469455	0.487103	0.502413	0.503317	0.410358	0.432778			-0.568636	-0.349567	-0.337997	-0.328406	-0.312379	-0.298939	-0.298158	-0.386837	-0.363735
SRR15006398	320		0.740057											-0.130735
SRR15006399	320		0.922131											-0.0352074
SRR15006400	320		1.17497											0.070026
SRR15006401	54	0.02	0.008671	0.008526	0.008806	0.008806	0.009129	0.009646	0.009558	0.009986			-1.69897	-2.06193	-2.06925	-2.05522	-2.05522	-2.03958	-2.01565	-2.01963	-2.00061
SRR15006401	66	0.02	0.012813	0.012969	0.013479	0.012487	0.011533	0.012177	0.01242	0.012052			-1.69897	-1.89235	-1.88709	-1.87034	-1.90354	-1.93806	-1.91446	-1.90588	-1.91894
SRR15006401	204	0.04	0.058386	0.056435	0.055843	0.05683	0.057764	0.059171	0.046194	0.044822			-1.39794	-1.23369	-1.24845	-1.25303	-1.24542	-1.23834	-1.22789	-1.33541	-1.34851
SRR15006401	320		0.856703											-0.0671697
SRR15006402	18	0.19	0.190582	0.177763	0.166038	0.168759	0.170501	0.174942	0.174807	0.177583			-0.721246	-0.719918	-0.750159	-0.779793	-0.772733	-0.768273	-0.757106	-0.757441	-0.750599
SRR15006402	48	0.2	0.191399	0.182087	0.176815	0.181166	0.166374	0.165713	0.158327	0.1468			-0.69897	-0.71806	-0.739721	-0.752481	-0.741923	-0.778915	-0.780643	-0.800445	-0.833274
SRR15006402	320		1.65008											0.217506
SRR15006403	320		0.826914											-0.0825397
SRR15006404	320		1.03955											0.0168441
SRR15006405	66	0.03	0.03841	0.037712	0.035885	0.035091	0.032963	0.032487	0.02993	0.027056			-1.52288	-1.41556	-1.42352	-1.44509	-1.4548	-1.48197	-1.48829	-1.52389	-1.56774
SRR15006405	320		0.232889											-0.632851
SRR15006406	320		0.728719											-0.13744
SRR15006407	39	0.41	0.506401	0.506722	0.52546	0.532788	0.511344	0.522504	0.518473	0.531704			-0.387216	-0.295505	-0.29523	-0.27946	-0.273446	-0.291287	-0.28191	-0.285274	-0.27433
SRR15006407	48	0.03	0.036219	0.036924	0.031463	0.032637	0.033507	0.034408	0.034767	0.035699			-1.52288	-1.44106	-1.43269	-1.5022	-1.48629	-1.47486	-1.46334	-1.45883	-1.44734
SRR15006407	320		1.41906											0.152001
SRR15006408	27	0.015	0.01448	0.01415	0.01255	0.012872	0.01314	0.013236	0.013543	0.013769			-1.82391	-1.83923	-1.84924	-1.90136	-1.89035	-1.8814	-1.87824	-1.86829	-1.8611
SRR15006408	320		0.694362											-0.158414
SRR15006409	90	0.01	0.007337	0.007569	0.00753	0.007846	0.007553	0.007879	0.003023	0.003171			-2	-2.13448	-2.12096	-2.12321	-2.10535	-2.12188	-2.10353	-2.51956	-2.4988
SRR15006409	320		0.818848											-0.0867967
SRR15006410	24	0.01	0.014043	0.013937	0.014269	0.013691	0.013738	0.014318	0.01502	0.014977			-2	-1.85254	-1.85583	-1.84561	-1.86356	-1.86208	-1.84412	-1.82333	-1.82458
SRR15006410	36	0.01	0.013453	0.01194	0.013277	0.012712	0.012766	0.012182	0.012112	0.012618			-2	-1.87118	-1.923	-1.8769	-1.89579	-1.89395	-1.91428	-1.91678	-1.89901
SRR15006410	320		0.875492											-0.0577478
SRR15006411	320		0.758668											-0.119948
SRR15006412	-1		0.011912											-1.92402
SRR15006412	320		0.796989											-0.0985477
SRR15006413	36	0.02	0.019204	0.016931	0.016678	0.016655	0.017045	0.017469	0.017204	0.017624			-1.69897	-1.71661	-1.77132	-1.77786	-1.77846	-1.7684	-1.75773	-1.76437	-1.7539
SRR15006413	320		0.961566											-0.0170209
SRR15006414	21	0.36	0.321462	0.271374	0.267027	0.26492	0.264777	0.263891	0.269408	0.275089			-0.443697	-0.49287	-0.566432	-0.573445	-0.576885	-0.57712	-0.578575	-0.56959	-0.560527
SRR15006414	27		0.012218	0.010972										-1.913	-1.95971
SRR15006414	48	0.08	0.056365	0.047129	0.044743	0.045232	0.043942	0.040269	0.041717	0.040205			-1.09691	-1.24899	-1.32671	-1.34927	-1.34455	-1.35712	-1.39503	-1.37969	-1.39572
SRR15006414	320		2.65998											0.424878
SRR15006415	24	0.011	0.011708	0.011895	0.012186	0.012162	0.012447	0.012821	0.013204	0.013214			-1.95861	-1.93152	-1.92464	-1.91414	-1.915	-1.90494	-1.89208	-1.87929	-1.87897
SRR15006415	75	0.013	0.01458	0.016752	0.015327	0.015325	0.01566	0.011134	0.012516	0.012143			-1.88606	-1.83624	-1.77593	-1.81454	-1.8146	-1.80521	-1.95335	-1.90253	-1.91567
SRR15006415	320		0.785267											-0.104983
SRR15006416	320		0.813901											-0.0894284
SRR15006417	320		0.731022											-0.13607
SRR15006418	-3	0.35	0.36631	0.3137	0.31599	0.327343	0.331186	0.364138	0.309019	0.317397			-0.455932	-0.436151	-0.503485	-0.500327	-0.484997	-0.479928	-0.438734	-0.510015	-0.498397
SRR15006418	206		0.011177											-1.95167
SRR15006418	320		0.400955											-0.396904
SRR15006419	-1		0.013339	0.011886	0.011814	0.012326	0.011085	0.011806	0.012641	0.012762				-1.87488	-1.92496	-1.9276	-1.90918	-1.95526	-1.9279	-1.89822	-1.89408
SRR15006419	57	0.085	0.114784	0.101868	0.0995	0.099629	0.098057	0.100104	0.101781	0.097514			-1.07058	-0.940119	-0.991962	-1.00218	-1.00161	-1.00852	-0.999549	-0.992333	-1.01093
SRR15006419	320		1.80249											0.255873
SRR15006420	320		0.930924											-0.0310858
SRR15006421	39	0.06	0.043478	0.037317	0.03765	0.038493	0.039801	0.04142	0.042499	0.042544			-1.22185	-1.36173	-1.42809	-1.42424	-1.41462	-1.40011	-1.38279	-1.37162	-1.37116
SRR15006421	320		1.00143											0.000620164
SRR15006422	36		0.012683						0.010214	0.010649				-1.89678						-1.9908	-1.97269
SRR15006422	51	0.05	0.052801	0.052296	0.051644	0.053002	0.054763	0.056488	0.05811	0.060636			-1.30103	-1.27736	-1.28153	-1.28698	-1.27571	-1.26151	-1.24804	-1.23575	-1.21727
SRR15006422	320		0.929043											-0.0319642
SRR15006423	320		0.802487											-0.095562
SRR15006424	18	0.66	0.35342	0.319007	0.357715	0.381772	0.390613	0.377571	0.392483	0.395373			-0.180456	-0.451709	-0.4962	-0.446463	-0.418196	-0.408253	-0.423001	-0.406179	-0.402993
SRR15006424	117	0.03	0.018562	0.018992	0.01528	0.01416	0.013789	0.013058	0.011991	0.010095			-1.52288	-1.73138	-1.72143	-1.81588	-1.84894	-1.86047	-1.88412	-1.92114	-1.99589
SRR15006424	320		0.883613											-0.0537379
SRR15006425	18	0.37			0.470509	0.478495	0.490591	0.503392	0.523352	0.540915			-0.431798			-0.327432	-0.320123	-0.30928	-0.298094	-0.281206	-0.266871
SRR15006425	320		0.306547											-0.513503
SRR15006426	-36		0.010042											-1.99818
SRR15006426	-28		0.01644											-1.7841
SRR15006426	28		0.010786											-1.96714
SRR15006426	75	0.36	0.257014	0.178658	0.158295	0.143094	0.137785	0.123568	0.116375	0.101742			-0.443697	-0.590043	-0.747978	-0.800533	-0.844379	-0.860798	-0.908094	-0.93414	-0.9925
SRR15006426	320		1.96731											0.293873
SRR15006427	320		0.724566											-0.139922
SRR15006428	320		1.09196											0.0382075
SRR15006429	320		0.825545											-0.0832592
SRR15006430	42	0.66	0.473893	0.426901	0.461775	0.46736	0.457553	0.469136	0.485578	0.501589			-0.180456	-0.32432	-0.369673	-0.33557	-0.330348	-0.339559	-0.328701	-0.313741	-0.299652
SRR15006430	320		0.866779											-0.0620916
SRR15006430	456		0.012928											-1.88847
SRR15006431	320		0.652218											-0.185607
SRR15006432	320		0.66794											-0.175263
SRR15006433	30	0.69	0.855628	0.760674	0.898475	0.93305	0.882584	0.866508	0.913808	0.630637			-0.161151	-0.067715	-0.118801	-0.046494	-0.0300951	-0.0542439	-0.0622274	-0.039145	-0.200221
SRR15006433	320		1.66745											0.222053
SRR15006434	320		0.655206											-0.183622
SRR15006435	320		0.737111											-0.132467
SRR15006436	320		0.934726											-0.0293157
SRR15006437	320		0.628282											-0.201845
SRR15006438	24	0.013	0.008518	0.008398	0.008118	0.008098	0.008351	0.008654	0.008664	0.008937			-1.88606	-2.06966	-2.07582	-2.09055	-2.09162	-2.07826	-2.06278	-2.06228	-2.04881
SRR15006438	320		0.566313											-0.246943
SRR15006439	54	0.64	0.300498	0.303504	0.298713	0.308596	0.30745	0.308909	0.227518	0.225006			-0.19382	-0.522158	-0.517836	-0.524746	-0.51061	-0.512226	-0.510169	-0.642984	-0.647806
SRR15006439	320		2.09919											0.322053
SRR15006440	-1		0.011268	0.010352										-1.94815	-1.98498
SRR15006440	21	0.23	0.229759	0.231498	0.238332	0.242319	0.250048	0.25549	0.248833	0.22538			-0.638272	-0.638727	-0.635453	-0.622818	-0.615613	-0.601977	-0.592626	-0.604092	-0.647085
SRR15006440	320		1.13537											0.0551382
SRR15006441	30	0.029	0.026113	0.023748	0.025586	0.026353	0.025988	0.026891	0.027269	0.027857			-1.5376	-1.58314	-1.62437	-1.592	-1.57917	-1.58523	-1.57039	-1.56433	-1.55507
SRR15006441	320		1.09147											0.038013
SRR15006442	320		1.03951											0.016827
SRR15006443	30	0.07	0.056361	0.057317	0.05806	0.055464	0.055464	0.057025	0.057603	0.059735			-1.1549	-1.24902	-1.24172	-1.23612	-1.25599	-1.25599	-1.24393	-1.23955	-1.22377
SRR15006443	320		0.723689											-0.140448
SRR15006444	27	0.78	0.759333	0.808889	0.820463	0.823938	0.727511	0.766446	0.802562	0.839698			-0.107905	-0.119568	-0.0921111	-0.085941	-0.0841055	-0.13816	-0.115518	-0.0955214	-0.0758769
SRR15006444	320		1.14523											0.058892
SRR15006445	320		0.920965											-0.0357569
SRR15006446	24	0.03	0.037952	0.038377	0.039508	0.040422	0.04112	0.038865	0.037086	0.037102			-1.52288	-1.42077	-1.41593	-1.40331	-1.39338	-1.38595	-1.41044	-1.43079	-1.4306
SRR15006446	320		0.428444											-0.368106
SRR15006447	320		0.993894											-0.00265993
SRR15006448	320		0.887355											-0.0519026
SRR15006449	320		1.04605											0.0195537
SRR15006450	-113		0.011844											-1.9265
SRR15006450	-36		0.050102											-1.30014
SRR15006450	-28		0.02557											-1.59227
SRR15006450	28		0.018396											-1.73528
SRR15006450	33		0.015152	0.011779	0.010352	0.01032	0.010121							-1.81953	-1.92889	-1.98498	-1.98632	-1.99478
SRR15006450	51	1.1	1.01877	0.70298	0.618463	0.590193	0.527731	0.481595	0.476869	0.428658			0.0413927	0.0080753	-0.153057	-0.208686	-0.229006	-0.277587	-0.317318	-0.321601	-0.367889
SRR15006450	320		3.57559											0.553348
SRR15006451	320		0.987069											-0.00565249
SRR15006452	320		0.735955											-0.133149
SRR15006453	192	0.14	0.131508	0.108438	0.112724	0.108566	0.100893	0.103492	0.098052	0.094128			-0.853872	-0.881048	-0.964819	-0.947984	-0.964306	-0.996139	-0.985093	-1.00854	-1.02628
SRR15006453	320		0.973968											-0.0114553
SRR15006454	-36		0.014446											-1.84025
SRR15006454	-28		0.013749											-1.86173
SRR15006454	28		0.013085											-1.88323
SRR15006454	60	0.43	0.412592	0.359577	0.32739	0.324496	0.311813	0.296099	0.28517	0.27742			-0.366532	-0.384479	-0.444208	-0.484935	-0.488791	-0.506106	-0.528563	-0.544896	-0.556862
SRR15006454	320		2.61726											0.417847
SRR15006455	320		0.957504											-0.0188594
SRR15006456	320		0.844776											-0.0732584
SRR15006457	320		0.858789											-0.0661135
SRR15006458	320		0.607911											-0.21616
SRR15006459	175	0.05	0.119728	0.118051	0.120205	0.120934	0.10856	0.113891	0.10986	0.081404			-1.30103	-0.921804	-0.92793	-0.920077	-0.917452	-0.96433	-0.943511	-0.95916	-1.08935
SRR15006459	320		0.582168											-0.234952
SRR15006460	24	0.03	0.013397	0.012975	0.012082	0.011215	0.011091	0.011556	0.012048	0.012004			-1.52288	-1.87299	-1.88689	-1.91786	-1.9502	-1.95503	-1.93719	-1.91909	-1.92067
SRR15006460	204	0.03	0.146139	0.126557	0.124183	0.122596	0.119311	0.069855	0.071795	0.072482			-1.52288	-0.835234	-0.897714	-0.905938	-0.911524	-0.92332	-1.1558	-1.14391	-1.13977
SRR15006460	320		0.786848											-0.104109
SRR15006461	48	0.16	0.18975	0.190501	0.189537	0.196183	0.197681	0.198863	0.201764	0.199029			-0.79588	-0.721818	-0.720103	-0.722306	-0.707339	-0.704035	-0.701446	-0.695156	-0.701084
SRR15006461	320		0.750376											-0.124721
SRR15006462	51	0.26	0.179839	0.174329	0.160898	0.153274	0.154552	0.160142	0.15723	0.150005			-0.585027	-0.745116	-0.75863	-0.793449	-0.814532	-0.810925	-0.795495	-0.803465	-0.823894
SRR15006462	111	0.18	0.063508	0.056086	0.0534	0.049298	0.05028	0.04756	0.046867	0.046203			-0.744727	-1.19717	-1.25115	-1.27246	-1.30717	-1.2986	-1.32276	-1.32913	-1.33533
SRR15006462	320		0.77792											-0.109065
SRR15006463	66	0.02	0.023345	0.022849	0.02282	0.019332	0.020246	0.020175	0.02122	0.0203			-1.69897	-1.63181	-1.64113	-1.64168	-1.71372	-1.69366	-1.69519	-1.67325	-1.6925
SRR15006463	320		0.832747											-0.0794869
SRR15006464	24	1.8	2.54196	2.48454	1.87805	1.92278	1.98727	1.54523	1.81567	1.89323			0.255273	0.405169	0.395247	0.273708	0.28393	0.298256	0.188994	0.259036	0.277204
SRR15006464	320		0.702041											-0.153638
SRR15006465	24	0.08	0.04523	0.043994	0.043841	0.045518	0.046446	0.048159	0.048867	0.050319			-1.09691	-1.34457	-1.35661	-1.35812	-1.34182	-1.33305	-1.31732	-1.31098	-1.29827
SRR15006465	320		0.701259											-0.154122
SRR15006466	87	0.22	0.174829	0.138399	0.147787	0.143516	0.138563	0.142288	0.142927	0.143272			-0.657577	-0.757387	-0.858867	-0.830364	-0.8431	-0.858353	-0.846832	-0.844886	-0.843839
SRR15006466	320		0.945654											-0.0242677
SRR15006467	15		0.02071	0.02071	0.023669	0.023669	0.02381	0.022857	0.022989	0.025862				-1.68382	-1.68382	-1.62582	-1.62582	-1.62324	-1.64098	-1.63848	-1.58734
SRR15006467	24	0.25	0.237805	0.246914	0.252336	0.259375	0.266458	0.221239	0.234756	0.238532			-0.60206	-0.623779	-0.607454	-0.598021	-0.586072	-0.574371	-0.655138	-0.629383	-0.622453
SRR15006467	320		0.917582											-0.0373551
SRR15006468	30	0.12	0.1139	0.111111	0.110902	0.110694	0.111111	0.096539	0.091398	0.090426			-0.920819	-0.943476	-0.954243	-0.955061	-0.955876	-0.954243	-1.0153	-1.03906	-1.04371
SRR15006468	60	0.14	0.276166	0.272629	0.262443	0.271438	0.274446	0.259635	0.235066	0.222427			-0.853872	-0.55883	-0.564428	-0.580965	-0.566329	-0.561543	-0.585637	-0.62881	-0.652812
SRR15006468	320		0.93617											-0.0286453
SRR15006468	456		0.010435											-1.98151
SRR15006469	39	0.05	0.072638	0.067828	0.066347	0.067839	0.068959	0.067953	0.069759	0.066237			-1.30103	-1.13884	-1.16859	-1.17818	-1.16852	-1.16141	-1.16779	-1.1564	-1.1789
SRR15006469	320		0.74254											-0.12928
SRR15006470	39	0.67	0.714836	0.664336	0.743295	0.658887	0.694444	0.710821	0.739962	0.772994			-0.173925	-0.145794	-0.177612	-0.128839	-0.181189	-0.158363	-0.14824	-0.130791	-0.111824
SRR15006470	320		1.02143											0.00920818
SRR15006471	39	0.24			0.215238	0.214559	0.217973	0.223938	0.22736	0.234043			-0.619789			-0.667081	-0.668453	-0.661597	-0.649872	-0.643286	-0.630704
SRR15006471	320		0.592814											-0.227082
SRR15006472	87	0.03	0.038747	0.032281	0.030817	0.028008	0.026277	0.021946	0.019805	0.017737			-1.52288	-1.41176	-1.49105	-1.51121	-1.55272	-1.58042	-1.65864	-1.70323	-1.75112
SRR15006472	206		0.010392											-1.9833
SRR15006472	320		1.52845											0.184253
SRR15006472	409		0.011546											-1.93757
SRR15006473	320		0.787997											-0.103475
SRR15006474	-165		0.010156											-1.99328
SRR15006474	-1		0.015496	0.012947	0.010729	0.010694	0.010838	0.010863	0.010893	0.01107				-1.80978	-1.88783	-1.96944	-1.97086	-1.96505	-1.96405	-1.96285	-1.95585
SRR15006474	42	0.101	0.109321	0.106882	0.105923	0.103845	0.100967	0.101416	0.102608	0.096363			-0.995679	-0.961296	-0.971095	-0.97501	-0.983614	-0.995821	-0.993894	-0.988819	-1.01609
SRR15006474	165		0.011976											-1.92169
SRR15006474	206		0.014556											-1.83696
SRR15006474	320		1.9352											0.286727
SRR15006475	42	0.32	0.523594	0.47761	0.476687	0.482846	0.47061	0.471855	0.490467	0.493038			-0.49485	-0.281005	-0.320927	-0.321767	-0.316191	-0.327339	-0.326191	-0.30939	-0.30712
SRR15006475	320		0.51526											-0.287974
SRR15006476	33	0.077	0.040287	0.044898	0.045538	0.04521	0.04622	0.046975	0.048094	0.048946			-1.11351	-1.39484	-1.34777	-1.34163	-1.34477	-1.33517	-1.32813	-1.31791	-1.31028
SRR15006476	60	0.029	0.003812	0.053061	0.055181	0.056498	0.058102	0.04739	0.049561	0.050661			-1.5376	-2.41885	-1.27522	-1.25821	-1.24797	-1.23581	-1.32431	-1.30486	-1.29533
SRR15006476	225		0.018629	0.016733	0.018485	0.017694	0.017112	0.013889	0.015239	0.014538				-1.72981	-1.77643	-1.73318	-1.75217	-1.7667	-1.85733	-1.81704	-1.8375
SRR15006476	320		0.99141											-0.0037467
SRR15006477	21	0.02	0.019341	0.019353	0.019148	0.018299	0.018826	0.017422	0.017741	0.018072			-1.69897	-1.71352	-1.71325	-1.71788	-1.73757	-1.72524	-1.7589	-1.75102	-1.74299
SRR15006477	39	0.29	0.222478	0.221442	0.214105	0.117563	0.134535	0.13253	0.13478	0.136104			-0.537602	-0.652713	-0.65474	-0.669373	-0.929729	-0.871165	-0.877686	-0.870375	-0.866129
SRR15006477	45	0.03	0.015072	0.015264	0.015692	0.014759	0.015148	0.014803	0.013237	0.011072			-1.52288	-1.82183	-1.81633	-1.80432	-1.83094	-1.81964	-1.82965	-1.87821	-1.95577
SRR15006477	66	0.21	0.170079	0.167844	0.163055	0.154242	0.152089	0.15267	0.152832	0.150673			-0.677781	-0.769349	-0.775094	-0.787666	-0.811797	-0.817902	-0.816246	-0.815786	-0.821965
SRR15006477	102	0.02	0.028771	0.030051	0.022851	0.022345	0.023101	0.022533	0.022988	0.013536			-1.69897	-1.54105	-1.52214	-1.64109	-1.65082	-1.63637	-1.64718	-1.6385	-1.86851
SRR15006477	320		0.814826											-0.0889351
SRR15006478	320		2.54582											0.405827
SRR15006479	30	2.74	1.87108	1.8864	1.96191	2.04966	2.25785	2.3738	2.53536	2.45408			0.437751	0.272093	0.275634	0.29268	0.311682	0.353695	0.375444	0.40404	0.389889
SRR15006479	320		1.97923											0.296496
SRR15006480	320		0.810803											-0.0910847
SRR15006481	15	0.53	0.258043	0.255426	0.267191	0.271411	0.277056	0.277153	0.285608	0.292861			-0.275724	-0.588308	-0.592735	-0.573178	-0.566373	-0.557432	-0.55728	-0.54423	-0.533338
SRR15006481	320		2.05675											0.313182
SRR15006482	21	0.45	0.528683	0.503193	0.511564	0.500472	0.524962	0.537244	0.527705	0.541546			-0.346787	-0.276805	-0.298265	-0.2911	-0.30062	-0.279872	-0.269828	-0.277609	-0.266365
SRR15006482	63	0.04	0.047316	0.04639	0.046522	0.044515	0.045727	0.046624	0.047638	0.046038			-1.39794	-1.32499	-1.33358	-1.33234	-1.35149	-1.33983	-1.33139	-1.32205	-1.33688
SRR15006482	320		1.16543											0.0664869
SRR15006483	36	0.86	0.551637	0.552239	0.519231	0.535627	0.459954	0.515075	0.532995	0.53924			-0.0655015	-0.258347	-0.257873	-0.284639	-0.271138	-0.337286	-0.28813	-0.273277	-0.268218
SRR15006483	320		1.13542											0.0551554
SRR15006484	57	0.016	0.012655	0.010381	0.010683	0.011203	0.011616	0.011512	0.011922	0.010246			-1.79588	-1.89774	-1.98376	-1.97131	-1.95067	-1.93494	-1.93885	-1.92365	-1.98945
SRR15006484	320		0.748027											-0.126083
SRR15006485	320		0.831393											-0.0801936
SRR15006486	320		0.804063											-0.0947099
SRR15006488	320		0.780926											-0.10739
SRR15006489	18	0.64	0.589185	0.640733	0.649707	0.675109	0.697223	0.729396	0.732086	0.755235			-0.19382	-0.229748	-0.193323	-0.187282	-0.170626	-0.156628	-0.137037	-0.135438	-0.121918
SRR15006489	320		0.965243											-0.0153633
SRR15006490	320		0.656826											-0.18255
SRR15006491	-1		0.017208	0.010746	0.010564	0.010582	0.010901	0.010923	0.010841	0.012118				-1.76427	-1.96875	-1.97617	-1.97543	-1.96253	-1.96166	-1.96493	-1.91657
SRR15006491	15	0.24	0.194353	0.19725	0.185995	0.189011	0.188482	0.19384	0.19829	0.199284			-0.619789	-0.711409	-0.704983	-0.730499	-0.723513	-0.72473	-0.712557	-0.702699	-0.700528
SRR15006491	66	0.18	0.182027	0.165553	0.157813	0.156149	0.147494	0.141817	0.12527	0.119457			-0.744727	-0.739864	-0.781063	-0.801857	-0.806461	-0.831226	-0.848272	-0.902153	-0.922788
SRR15006491	320		1.24751											0.0960433
SRR15006492	57	0.44	0.350615	0.356745	0.351469	0.375696	0.388509	0.398599	0.402364	0.406942			-0.356547	-0.45517	-0.447642	-0.454113	-0.425163	-0.410599	-0.399464	-0.395381	-0.390467
SRR15006492	320		0.534502											-0.272051
SRR15006493	-1		0.010032		0.010475	0.010527	0.011032	0.011826	0.012853					-1.99861		-1.97985	-1.9777	-1.95735	-1.92716	-1.891
SRR15006493	24	0.19	0.224719	0.221448	0.198107	0.197897	0.203748	0.19637	0.204934	0.20085			-0.721246	-0.64836	-0.654728	-0.7031	-0.703561	-0.690907	-0.706925	-0.688386	-0.697128
SRR15006493	320		0.475936											-0.322451
SRR15006494	320		0.66785											-0.175321
SRR15006495	320		0.87005											-0.0604558
SRR15006496	320		0.935857											-0.0287905
SRR15006497	27	0.01	0.008692	0.008669	0.008215	0.008586	0.008617	0.008163	0.008621	0.008609			-2	-2.06088	-2.06203	-2.08539	-2.06621	-2.06464	-2.08815	-2.06444	-2.06505
SRR15006497	320		1.30134											0.114391
SRR15006498	42	0.5	0.391612	0.391642	0.400583	0.279534	0.327417	0.306137	0.207834	0.211201			-0.30103	-0.407144	-0.407111	-0.397307	-0.553565	-0.484899	-0.514084	-0.682283	-0.675304
SRR15006498	320		0.550478											-0.25926
SRR15006499	-192		0.012723											-1.89541
SRR15006499	-28		0.010756											-1.96835
SRR15006499	28		0.011997											-1.92093
SRR15006499	96	0.54	0.343942	0.315102	0.303038	0.279715	0.278211	0.246283	0.250757	0.241334			-0.267606	-0.463515	-0.501549	-0.518503	-0.553284	-0.555626	-0.608566	-0.600747	-0.617381
SRR15006499	320		0.935412											-0.0289971
SRR15006500	320		0.749817											-0.125045
SRR15006501	45	0.07	0.085165	0.08283	0.089837	0.092896	0.094977	0.097985	0.10157	0.104436			-1.1549	-1.06974	-1.08181	-1.04654	-1.032	-1.02238	-1.00884	-0.993235	-0.98115
SRR15006501	206		0.010118											-1.99491
SRR15006501	320		0.435626											-0.360886
SRR15006502	320		0.893135											-0.0490829
SRR15006503	30	0.05	0.014998	0.015073	0.014196	0.014493	0.014902	0.014931	0.015337	0.015655			-1.30103	-1.82397	-1.8218	-1.84783	-1.83884	-1.82676	-1.82591	-1.81426	-1.80535
SRR15006503	75	0.37	0.333496	0.32871	0.3263	0.316054	0.316761	0.295094	0.290191	0.279959			-0.431798	-0.476909	-0.483187	-0.486383	-0.500239	-0.499268	-0.53004	-0.537316	-0.552906
SRR15006503	320		0.366949											-0.435394
SRR15006504	69	0.22	0.149232	0.111505	0.105888	0.102124	0.096955	0.07957	0.072548	0.070175			-0.657577	-0.826138	-0.952706	-0.975153	-0.990872	-1.01343	-1.09925	-1.13937	-1.15382
SRR15006504	206		0.010728											-1.96948
SRR15006504	320		2.09185											0.320531
SRR15006505	320		0.692571											-0.159536
SRR15006506	21	0.48	0.521438	0.518163	0.544056	0.568068	0.565984	0.590517	0.604451	0.622545			-0.318759	-0.282797	-0.285534	-0.264356	-0.2456	-0.247196	-0.228768	-0.218639	-0.205829
SRR15006506	320		0.571078											-0.243305
SRR15006507	320		0.553479											-0.256899
SRR15006508	3	0.78	0.004496	0.004434	1.08578	1.10331	1.13931	1.19984	1.2532	1.30624			-0.107905	-2.34717	-2.3532	0.0357414	0.0426972	0.0566427	0.0791219	0.0980214	0.116024
SRR15006508	320		1.00662											0.00286512
SRR15006509	48	0.44	0.465545	0.326689	0.36778	0.39271	0.39262	0.406134	0.402101	0.418672			-0.356547	-0.332038	-0.485865	-0.434412	-0.405928	-0.406028	-0.391331	-0.395665	-0.378126
SRR15006509	320		0.316667											-0.499397
SRR15006510	320		1.23499											0.0916648
SRR15006511	-1		0.010245											-1.98949
SRR15006511	320		0.799048											-0.0974271
SRR15006512	320		0.648431											-0.188136
SRR15006513	320		0.758184											-0.120225
SRR15006514	320		0.85374											-0.0686744
SRR15006515	320		0.725649											-0.139273
SRR15006516	24	0.49	0.564995	0.531111	0.531787	0.529922	0.55025	0.475379	0.508495	0.519269			-0.309804	-0.247955	-0.274815	-0.274262	-0.275788	-0.25944	-0.32296	-0.293713	-0.284608
SRR15006516	320		0.425068											-0.371542
SRR15006517	320		0.913157											-0.0394545
SRR15006518	320		0.503356											-0.298125
SRR15006519	-28		0.017667											-1.75284
SRR15006519	21	0.46	0.719802	0.649628	0.627937	0.660756	0.675173	0.677278	0.685545	0.70434			-0.337242	-0.142787	-0.187335	-0.202084	-0.179959	-0.170585	-0.169233	-0.163964	-0.152218
SRR15006519	28		0.015065											-1.82203
SRR15006519	320		2.42695											0.385062
SRR15006520	147	0.13	0.135757	0.137457	0.134081	0.137413	0.137351	0.133206	0.125532	0.117163			-0.886057	-0.867238	-0.861833	-0.872633	-0.861972	-0.862168	-0.875476	-0.901246	-0.93121
SRR15006520	320		0.870826											-0.0600686
SRR15006521	69	0.02	0.019532	0.018349	0.018158	0.010626	0.012195	0.01218	0.012151	0.012151			-1.69897	-1.70925	-1.73639	-1.74093	-1.97363	-1.91382	-1.91435	-1.91539	-1.91539
SRR15006521	111	0.03	0.01287	0.012655	0.013819	0.011222	0.011194	0.010139	0.010152	0.006378			-1.52288	-1.89042	-1.89774	-1.85952	-1.94993	-1.95101	-1.994	-1.99345	-2.19532
SRR15006521	320		0.412281											-0.384807
SRR15006522	33	0.77	0.002605	0.001935	0.374596	0.384605	0.390018	0.393825	0.402958	0.415275			-0.113509	-2.58419	-2.71332	-0.426437	-0.414985	-0.408915	-0.404697	-0.39474	-0.381664
SRR15006522	320		1.72593											0.237022
SRR15006523	320		0.716594											-0.144727
SRR15006524	78	0.42	0.491073	0.45862	0.467868	0.390825	0.402016	0.406885	0.407024	0.407567			-0.376751	-0.308854	-0.338547	-0.329877	-0.408018	-0.395757	-0.390528	-0.39038	-0.389801
SRR15006524	320		0.816905											-0.0878284
SRR15006525	48	0.56	0.612945	0.618191	0.612035	0.49556	0.494616	0.494688	0.480175	0.486016			-0.251812	-0.212578	-0.208877	-0.213224	-0.304904	-0.305732	-0.305669	-0.3186	-0.313349
SRR15006525	320		0.450237											-0.346559
SRR15006526	-28		0.012609											-1.89932
SRR15006526	26		0.032237											-1.49165
SRR15006526	28		0.038535											-1.41414
SRR15006526	54	0.72	0.806158	0.68497	0.716489	0.641288	0.607329	0.593193	0.585828	0.585018			-0.142668	-0.0935798	-0.164328	-0.14479	-0.192947	-0.216576	-0.226804	-0.23223	-0.232831
SRR15006526	320		1.2432											0.094541
SRR15006527	320		0.768034											-0.11462
SRR15006528	320		0.853195											-0.0689517
SRR15006529	45	0.02	0.012585	0.012603	0.012536	0.011403	0.010443	0.010929	0.01119	0.011693			-1.69897	-1.90015	-1.89953	-1.90184	-1.94298	-1.98117	-1.96142	-1.95117	-1.93207
SRR15006529	320		1.02953											0.0126398
SRR15006530	24	0.02	0.037105	0.038348	0.035076	0.035053	0.03616	0.032787	0.032938	0.033531			-1.69897	-1.43057	-1.41626	-1.45499	-1.45527	-1.44177	-1.4843	-1.4823	-1.47455
SRR15006530	320		0.42319											-0.373465
SRR15006531	320		0.900158											-0.0456813
SRR15006532	-6				0.013536											-1.86851
SRR15006532	30	0.01				0.01196	0.01195	0.010435	0.011367	0.011724			-2				-1.92227	-1.92263	-1.98151	-1.94435	-1.93092
SRR15006532	36		0.01375	0.011331	0.011723									-1.8617	-1.94573	-1.93096
SRR15006532	320		0.385417											-0.414069
SRR15006533	320		0.750357											-0.124732
SRR15006534	320		0.550966											-0.258875
SRR15006535	18	0.13	0.101714	0.102535	0.105056	0.106562	0.109666	0.112059	0.114205	0.116676			-0.886057	-0.992619	-0.989128	-0.978579	-0.972398	-0.959928	-0.950553	-0.942315	-0.933018
SRR15006535	63		0.014552	0.014294	0.014756	0.014714	0.015246	0.016204	0.016241	0.016468				-1.83708	-1.84485	-1.83103	-1.83227	-1.81684	-1.79038	-1.78939	-1.78336
SRR15006535	75		0.015211	0.015489	0.015843	0.010994	0.011657	0.01214	0.011662					-1.81784	-1.80998	-1.80016	-1.95884	-1.93341	-1.91578	-1.93323
SRR15006535	320		1.03455											0.0147527
SRR15006536	171	0.11	0.111989	0.108025	0.091141	0.08099	0.078808	0.079092	0.075073	0.065894			-0.958607	-0.950825	-0.966476	-1.04029	-1.09157	-1.10343	-1.10187	-1.12452	-1.18115
SRR15006536	320		0.431771											-0.364747
SRR15006537	320		0.814599											-0.0890561
SRR15006538	15	0.06			0.068988	0.069632	0.072072	0.07098	0.073651	0.07489			-1.22185			-1.16123	-1.15719	-1.14223	-1.14886	-1.13282	-1.12558
SRR15006538	18		0.018724	0.018857	0.020494	0.020482	0.021174	0.019481	0.019318	0.015246				-1.7276	-1.72453	-1.68837	-1.68863	-1.6742	-1.71039	-1.71404	-1.81684
SRR15006538	24	0.14	0.162393	0.148657	0.154286	0.156489	0.160203	0.143831	0.146617	0.149626			-0.853872	-0.789433	-0.827815	-0.811673	-0.805516	-0.795329	-0.842148	-0.833816	-0.824993
SRR15006538	320		0.566745											-0.246612
SRR15006539	-28		0.015486											-1.81006
SRR15006539	28		0.017823											-1.74902
SRR15006539	114	0.42	0.161888	0.158643	0.154357	0.137904	0.12767	0.119287	0.117366	0.108431			-0.376751	-0.790785	-0.799579	-0.811474	-0.860423	-0.893911	-0.923407	-0.930458	-0.964847
SRR15006539	320		1.09016											0.0374918
SRR15006540	-28		0.012518											-1.90247
SRR15006540	6		0.041667											-1.38021
SRR15006540	16		0.613497	5.04102	5.63626	4.94442	4.05483	2.59406	2.31258	2.31013				-0.212188	0.702518	0.750991	0.694115	0.607973	0.41398	0.364097	0.363637
SRR15006540	20		0.011429											-1.94199
SRR15006540	36		0.014096											-1.8509
SRR15006540	56		1.02966	0.715539	0.731148	0.769351	0.744516	0.631706	0.581683	0.592669				0.0126922	-0.145367	-0.135995	-0.113875	-0.128126	-0.199485	-0.235314	-0.227188
SRR15006540	72	0.35	0.011372	0.016061	0.028918	0.027082	0.035414	0.029066	0.034648	0.039552			-0.455932	-1.94416	-1.79423	-1.53883	-1.56732	-1.45083	-1.53661	-1.46032	-1.40283
SRR15006540	320		0.904883											-0.0434076
SRR15006541	320		0.858846											-0.0660847
SRR15006542	-520		0.011246											-1.949
SRR15006542	24	0.02	0.007053	0.005256	0.005186	0.005164	0.005602	0.005623	0.005634	0.005731			-1.69897	-2.15163	-2.27934	-2.28517	-2.28701	-2.25166	-2.25003	-2.24918	-2.24177
SRR15006542	165		0.011603											-1.93543
SRR15006542	320		1.46058											0.164527
SRR15006543	320		0.75454											-0.122318
SRR15006544	90	0.05	0.036404	0.033104	0.033727	0.033299	0.031649	0.027522	0.028657	0.025194			-1.30103	-1.43885	-1.48012	-1.47202	-1.47757	-1.49964	-1.56032	-1.54277	-1.5987
SRR15006544	210	0.01	0.04561	0.046587	0.044806	0.045221	0.04567	0.047343	0.045363	0.044789			-2	-1.34094	-1.33174	-1.34866	-1.34466	-1.34037	-1.32474	-1.3433	-1.34883
SRR15006544	320		0.680707											-0.16704
SRR15006545	63	0.06	0.091422	0.089172	0.09124	0.093474	0.096119	0.096728	0.097576	0.095365			-1.22185	-1.03895	-1.04977	-1.03981	-1.02931	-1.01719	-1.01445	-1.01066	-1.02061
SRR15006545	320		0.840701											-0.0753584
SRR15006546	-1					0.0101	0.010442			0.010205							-1.99568	-1.98122			-1.99119
SRR15006546	114	0.05	0.084904	0.085383	0.074395	0.075032	0.062233	0.059436	0.057596	0.05297			-1.30103	-1.07107	-1.06863	-1.12846	-1.12475	-1.20598	-1.22595	-1.23961	-1.27597
SRR15006546	320		0.667942											-0.175261
SRR15006547	51	0.54	0.594076	0.588449	0.601165	0.500874	0.521378	0.533665	0.541216	0.583933			-0.267606	-0.226158	-0.230291	-0.221006	-0.300272	-0.282847	-0.272731	-0.266629	-0.233637
SRR15006547	320		1.26864											0.103338
SRR15006548	27	0.39	0.419144	0.417949	0.406782	0.413617	0.428456	0.371018	0.384936	0.391381			-0.408935	-0.377637	-0.378877	-0.390638	-0.383402	-0.368094	-0.430605	-0.414611	-0.4074
SRR15006548	36	0.14	0.119687	0.116459	0.112544	0.11534	0.118545	0.114542	0.118384	0.114448			-0.853872	-0.921953	-0.933827	-0.948678	-0.93802	-0.926117	-0.941035	-0.926707	-0.941392
SRR15006548	66	0.01	0.009771	0.009083	0.008998	0.009357	0.009792	0.009577	0.010301	0.006571			-2	-2.01006	-2.04177	-2.04585	-2.02886	-2.00913	-2.01877	-1.98712	-2.18237
SRR15006548	320		1.02575											0.0110411
SRR15006549	21	1.77	2.62589	2.5807	2.40924	2.21081	2.29815	2.44884	2.62852	2.82774			0.247973	0.419276	0.411738	0.381881	0.344551	0.361378	0.388961	0.419712	0.45144
SRR15006549	320		1.62262											0.210217
SRR15006550	51	1.86	1.34937	1.4104	1.48432	1.53005	1.66509	1.24711	1.34038	1.39221			0.269513	0.13013	0.149341	0.171528	0.184705	0.221437	0.0959048	0.127228	0.143705
SRR15006550	320		0.422917											-0.373745
SRR15006551	57	0.37	0.285401	0.240368	0.216746	0.206315	0.191616	0.170959	0.162375	0.150931			-0.431798	-0.544545	-0.619123	-0.664049	-0.685469	-0.717568	-0.767108	-0.789481	-0.821222
SRR15006551	181		0.010277											-1.98813
SRR15006551	320		2.50102											0.398118
SRR15006552	320		0.794141											-0.100102
SRR15006553	320		0.936802											-0.0283522
SRR15006554	39	0.28	0.228615	0.221645	0.210735	0.225632	0.232201	0.237488	0.242026	0.17545			-0.552842	-0.640895	-0.654342	-0.676263	-0.646599	-0.634136	-0.624358	-0.616138	-0.755847
SRR15006554	320		0.80147											-0.0961127
SRR15195862	-409		0.010315											-1.98653
SRR15195862	-36		0.016564											-1.78083
SRR15195862	21	2.87	2.88401	2.10292	2.02107	1.83744	1.96266	2.25224	1.92009	2.08176			0.457882	0.459996	0.322823	0.30558	0.264214	0.292846	0.352615	0.283322	0.318432
SRR15195862	36		0.01664											-1.77885
SRR15195862	320		6.69822											0.825959
SRR15195862	456		0.010078											-1.99663

## Sheet: Results Summary
						0
						3
	K=8	K=9	K=10	K=11	K=12	K=13	K=14	K=15
True positives	143	143	146	147	147	147	147	147
False negatives	4	4	1	0	0	0	0	0
False positives	73	0	0	0	0	0	0	0
Precision	0.662037	1	1	1	1	1	1	1
Recall	0.972789	0.972789	0.993197	1	1	1	1	1
F1	0.787879	0.986207	0.996587	1	1	1	1	1
R	0.843302	0.840234	0.933338	0.925676	0.928685	0.922645	0.919771	0.919458

## Sheet: Positive samples
SRR15006371
SRR15006372
SRR15006373
SRR15006374
SRR15006375
SRR15006376
SRR15006378
SRR15006379
SRR15006380
SRR15006381
SRR15006382
SRR15006383
SRR15006384
SRR15006386
SRR15006387
SRR15006388
SRR15006393
SRR15006394
SRR15006395
SRR15006396
SRR15006397
SRR15006398
SRR15006401
SRR15006402
SRR15006405
SRR15006407
SRR15006408
SRR15006409
SRR15006410
SRR15006413
SRR15006414
SRR15006415
SRR15006418
SRR15006419
SRR15006421
SRR15006422
SRR15006424
SRR15006425
SRR15006426
SRR15006430
SRR15006433
SRR15006438
SRR15006439
SRR15006440
SRR15006441
SRR15006443
SRR15006444
SRR15006446
SRR15006450
SRR15006453
SRR15006454
SRR15006459
SRR15006460
SRR15006461
SRR15006462
SRR15006463
SRR15006464
SRR15006465
SRR15006466
SRR15006467
SRR15006468
SRR15006469
SRR15006470
SRR15006471
SRR15006472
SRR15006474
SRR15006475
SRR15006476
SRR15006477
SRR15006479
SRR15006481
SRR15006482
SRR15006483
SRR15006484
SRR15006489
SRR15006491
SRR15006492
SRR15006493
SRR15006497
SRR15006498
SRR15006499
SRR15006501
SRR15006503
SRR15006504
SRR15006506
SRR15006508
SRR15006509
SRR15006516
SRR15006519
SRR15006520
SRR15006521
SRR15006522
SRR15006524
SRR15006525
SRR15006526
SRR15006529
SRR15006530
SRR15006532
SRR15006535
SRR15006536
SRR15006538
SRR15006539
SRR15006540
SRR15006542
SRR15006544
SRR15006545
SRR15006546
SRR15006547
SRR15006548
SRR15006549
SRR15006550
SRR15006551
SRR15006554
SRR15195862

## Sheet: False positives
			K=8	K=9	K=10	K=11	K=12	K=13	K=14	K=15
			TRUE	FALSE	FALSE	FALSE	FALSE	FALSE	FALSE	FALSE
			FALSE	FALSE	FALSE	FALSE	FALSE	FALSE	FALSE	FALSE
			FALSE	FALSE	FALSE	FALSE	FALSE	FALSE	FALSE	FALSE
			FALSE	FALSE	FALSE	FALSE	FALSE	FALSE	FALSE	FALSE
			FALSE	FALSE	FALSE	FALSE	FALSE	FALSE	FALSE	FALSE
			FALSE	FALSE	FALSE	FALSE	FALSE	FALSE	FALSE	FALSE
			FALSE	FALSE	FALSE	FALSE	FALSE	FALSE	FALSE	FALSE
			FALSE	FALSE	FALSE	FALSE	FALSE	FALSE	FALSE	FALSE
			FALSE	FALSE	FALSE	FALSE	FALSE	FALSE	FALSE	FALSE
			FALSE	FALSE	FALSE	FALSE	FALSE	FALSE	FALSE	FALSE
			FALSE	FALSE	FALSE	FALSE	FALSE	FALSE	FALSE	FALSE
			FALSE	FALSE	FALSE	FALSE	FALSE	FALSE	FALSE	FALSE
			FALSE	FALSE	FALSE	FALSE	FALSE	FALSE	FALSE	FALSE
			FALSE	FALSE	FALSE	FALSE	FALSE	FALSE	FALSE	FALSE
			FALSE	FALSE	FALSE	FALSE	FALSE	FALSE	FALSE	FALSE
			FALSE	FALSE	FALSE	FALSE	FALSE	FALSE	FALSE	FALSE
			FALSE	FALSE	FALSE	FALSE	FALSE	FALSE	FALSE	FALSE
			FALSE	FALSE	FALSE	FALSE	FALSE	FALSE	FALSE	FALSE
			FALSE	FALSE	FALSE	FALSE	FALSE	FALSE	FALSE	FALSE
			TRUE	FALSE	FALSE	FALSE	FALSE	FALSE	FALSE	FALSE
			FALSE	FALSE	FALSE	FALSE	FALSE	FALSE	FALSE	FALSE
			FALSE	FALSE	FALSE	FALSE	FALSE	FALSE	FALSE	FALSE
			FALSE	FALSE	FALSE	FALSE	FALSE	FALSE	FALSE	FALSE
			FALSE	FALSE	FALSE	FALSE	FALSE	FALSE	FALSE	FALSE
			FALSE	FALSE	FALSE	FALSE	FALSE	FALSE	FALSE	FALSE
			FALSE	FALSE	FALSE	FALSE	FALSE	FALSE	FALSE	FALSE
			FALSE	FALSE	FALSE	FALSE	FALSE	FALSE	FALSE	FALSE
			FALSE	FALSE	FALSE	FALSE	FALSE	FALSE	FALSE	FALSE
			FALSE	FALSE	FALSE	FALSE	FALSE	FALSE	FALSE	FALSE
			FALSE	FALSE	FALSE	FALSE	FALSE	FALSE	FALSE	FALSE
			FALSE	FALSE	FALSE	FALSE	FALSE	FALSE	FALSE	FALSE
			FALSE	FALSE	FALSE	FALSE	FALSE	FALSE	FALSE	FALSE
			FALSE	FALSE	FALSE	FALSE	FALSE	FALSE	FALSE	FALSE
			FALSE	FALSE	FALSE	FALSE	FALSE	FALSE	FALSE	FALSE
			FALSE	FALSE	FALSE	FALSE	FALSE	FALSE	FALSE	FALSE
			FALSE	FALSE	FALSE	FALSE	FALSE	FALSE	FALSE	FALSE
			FALSE	FALSE	FALSE	FALSE	FALSE	FALSE	FALSE	FALSE
			FALSE	FALSE	FALSE	FALSE	FALSE	FALSE	FALSE	FALSE
			FALSE	FALSE	FALSE	FALSE	FALSE	FALSE	FALSE	FALSE
			FALSE	FALSE	FALSE	FALSE	FALSE	FALSE	FALSE	FALSE
			FALSE	FALSE	FALSE	FALSE	FALSE	FALSE	FALSE	FALSE
			FALSE	FALSE	FALSE	FALSE	FALSE	FALSE	FALSE	FALSE
			TRUE	FALSE	FALSE	FALSE	FALSE	FALSE	FALSE	FALSE
			FALSE	FALSE	FALSE	FALSE	FALSE	FALSE	FALSE	FALSE
			FALSE	FALSE	FALSE	FALSE	FALSE	FALSE	FALSE	FALSE
			FALSE	FALSE	FALSE	FALSE	FALSE	FALSE	FALSE	FALSE
			FALSE	FALSE	FALSE	FALSE	FALSE	FALSE	FALSE	FALSE
			FALSE	FALSE	FALSE	FALSE	FALSE	FALSE	FALSE	FALSE
			FALSE	FALSE	FALSE	FALSE	FALSE	FALSE	FALSE	FALSE
			FALSE	FALSE	FALSE	FALSE	FALSE	FALSE	FALSE	FALSE
			TRUE	FALSE	FALSE	FALSE	FALSE	FALSE	FALSE	FALSE
			TRUE	FALSE	FALSE	FALSE	FALSE	FALSE	FALSE	FALSE
			TRUE	FALSE	FALSE	FALSE	FALSE	FALSE	FALSE	FALSE
			TRUE	FALSE	FALSE	FALSE	FALSE	FALSE	FALSE	FALSE
			FALSE	FALSE	FALSE	FALSE	FALSE	FALSE	FALSE	FALSE
			FALSE	FALSE	FALSE	FALSE	FALSE	FALSE	FALSE	FALSE
			FALSE	FALSE	FALSE	FALSE	FALSE	FALSE	FALSE	FALSE
			FALSE	FALSE	FALSE	FALSE	FALSE	FALSE	FALSE	FALSE
			FALSE	FALSE	FALSE	FALSE	FALSE	FALSE	FALSE	FALSE
			FALSE	FALSE	FALSE	FALSE	FALSE	FALSE	FALSE	FALSE
			FALSE	FALSE	FALSE	FALSE	FALSE	FALSE	FALSE	FALSE
			FALSE	FALSE	FALSE	FALSE	FALSE	FALSE	FALSE	FALSE
			FALSE	FALSE	FALSE	FALSE	FALSE	FALSE	FALSE	FALSE
			FALSE	FALSE	FALSE	FALSE	FALSE	FALSE	FALSE	FALSE
			FALSE	FALSE	FALSE	FALSE	FALSE	FALSE	FALSE	FALSE
			FALSE	FALSE	FALSE	FALSE	FALSE	FALSE	FALSE	FALSE
			FALSE	FALSE	FALSE	FALSE	FALSE	FALSE	FALSE	FALSE
			FALSE	FALSE	FALSE	FALSE	FALSE	FALSE	FALSE	FALSE
			FALSE	FALSE	FALSE	FALSE	FALSE	FALSE	FALSE	FALSE
			TRUE	FALSE	FALSE	FALSE	FALSE	FALSE	FALSE	FALSE
			TRUE	FALSE	FALSE	FALSE	FALSE	FALSE	FALSE	FALSE
			FALSE	FALSE	FALSE	FALSE	FALSE	FALSE	FALSE	FALSE
			FALSE	FALSE	FALSE	FALSE	FALSE	FALSE	FALSE	FALSE
			FALSE	FALSE	FALSE	FALSE	FALSE	FALSE	FALSE	FALSE
			FALSE	FALSE	FALSE	FALSE	FALSE	FALSE	FALSE	FALSE
			FALSE	FALSE	FALSE	FALSE	FALSE	FALSE	FALSE	FALSE
			FALSE	FALSE	FALSE	FALSE	FALSE	FALSE	FALSE	FALSE
			FALSE	FALSE	FALSE	FALSE	FALSE	FALSE	FALSE	FALSE
			TRUE	FALSE	FALSE	FALSE	FALSE	FALSE	FALSE	FALSE
			TRUE	FALSE	FALSE	FALSE	FALSE	FALSE	FALSE	FALSE
			FALSE	FALSE	FALSE	FALSE	FALSE	FALSE	FALSE	FALSE
			FALSE	FALSE	FALSE	FALSE	FALSE	FALSE	FALSE	FALSE
			TRUE	FALSE	FALSE	FALSE	FALSE	FALSE	FALSE	FALSE
			FALSE	FALSE	FALSE	FALSE	FALSE	FALSE	FALSE	FALSE
			FALSE	FALSE	FALSE	FALSE	FALSE	FALSE	FALSE	FALSE
			FALSE	FALSE	FALSE	FALSE	FALSE	FALSE	FALSE	FALSE
			FALSE	FALSE	FALSE	FALSE	FALSE	FALSE	FALSE	FALSE
			FALSE	FALSE	FALSE	FALSE	FALSE	FALSE	FALSE	FALSE
			FALSE	FALSE	FALSE	FALSE	FALSE	FALSE	FALSE	FALSE
			FALSE	FALSE	FALSE	FALSE	FALSE	FALSE	FALSE	FALSE
			FALSE	FALSE	FALSE	FALSE	FALSE	FALSE	FALSE	FALSE
			FALSE	FALSE	FALSE	FALSE	FALSE	FALSE	FALSE	FALSE
			FALSE	FALSE	FALSE	FALSE	FALSE	FALSE	FALSE	FALSE
			TRUE	FALSE	FALSE	FALSE	FALSE	FALSE	FALSE	FALSE
			TRUE	FALSE	FALSE	FALSE	FALSE	FALSE	FALSE	FALSE
			TRUE	FALSE	FALSE	FALSE	FALSE	FALSE	FALSE	FALSE
			FALSE	FALSE	FALSE	FALSE	FALSE	FALSE	FALSE	FALSE
			FALSE	FALSE	FALSE	FALSE	FALSE	FALSE	FALSE	FALSE
			FALSE	FALSE	FALSE	FALSE	FALSE	FALSE	FALSE	FALSE
			FALSE	FALSE	FALSE	FALSE	FALSE	FALSE	FALSE	FALSE
			FALSE	FALSE	FALSE	FALSE	FALSE	FALSE	FALSE	FALSE
			FALSE	FALSE	FALSE	FALSE	FALSE	FALSE	FALSE	FALSE
			FALSE	FALSE	FALSE	FALSE	FALSE	FALSE	FALSE	FALSE
			FALSE	FALSE	FALSE	FALSE	FALSE	FALSE	FALSE	FALSE
			FALSE	FALSE	FALSE	FALSE	FALSE	FALSE	FALSE	FALSE
			TRUE	FALSE	FALSE	FALSE	FALSE	FALSE	FALSE	FALSE
			TRUE	FALSE	FALSE	FALSE	FALSE	FALSE	FALSE	FALSE
			FALSE	FALSE	FALSE	FALSE	FALSE	FALSE	FALSE	FALSE
			FALSE	FALSE	FALSE	FALSE	FALSE	FALSE	FALSE	FALSE
			FALSE	FALSE	FALSE	FALSE	FALSE	FALSE	FALSE	FALSE
			FALSE	FALSE	FALSE	FALSE	FALSE	FALSE	FALSE	FALSE
			FALSE	FALSE	FALSE	FALSE	FALSE	FALSE	FALSE	FALSE
			FALSE	FALSE	FALSE	FALSE	FALSE	FALSE	FALSE	FALSE
			TRUE	FALSE	FALSE	FALSE	FALSE	FALSE	FALSE	FALSE
			FALSE	FALSE	FALSE	FALSE	FALSE	FALSE	FALSE	FALSE
			FALSE	FALSE	FALSE	FALSE	FALSE	FALSE	FALSE	FALSE
			FALSE	FALSE	FALSE	FALSE	FALSE	FALSE	FALSE	FALSE
			FALSE	FALSE	FALSE	FALSE	FALSE	FALSE	FALSE	FALSE
			FALSE	FALSE	FALSE	FALSE	FALSE	FALSE	FALSE	FALSE
			TRUE	FALSE	FALSE	FALSE	FALSE	FALSE	FALSE	FALSE
			FALSE	FALSE	FALSE	FALSE	FALSE	FALSE	FALSE	FALSE
			FALSE	FALSE	FALSE	FALSE	FALSE	FALSE	FALSE	FALSE
			FALSE	FALSE	FALSE	FALSE	FALSE	FALSE	FALSE	FALSE
			FALSE	FALSE	FALSE	FALSE	FALSE	FALSE	FALSE	FALSE
			FALSE	FALSE	FALSE	FALSE	FALSE	FALSE	FALSE	FALSE
			FALSE	FALSE	FALSE	FALSE	FALSE	FALSE	FALSE	FALSE
			FALSE	FALSE	FALSE	FALSE	FALSE	FALSE	FALSE	FALSE
			FALSE	FALSE	FALSE	FALSE	FALSE	FALSE	FALSE	FALSE
			FALSE	FALSE	FALSE	FALSE	FALSE	FALSE	FALSE	FALSE
			FALSE	FALSE	FALSE	FALSE	FALSE	FALSE	FALSE	FALSE
			TRUE	FALSE	FALSE	FALSE	FALSE	FALSE	FALSE	FALSE
			TRUE	FALSE	FALSE	FALSE	FALSE	FALSE	FALSE	FALSE
			TRUE	FALSE	FALSE	FALSE	FALSE	FALSE	FALSE	FALSE
			FALSE	FALSE	FALSE	FALSE	FALSE	FALSE	FALSE	FALSE
			FALSE	FALSE	FALSE	FALSE	FALSE	FALSE	FALSE	FALSE
			FALSE	FALSE	FALSE	FALSE	FALSE	FALSE	FALSE	FALSE
			TRUE	FALSE	FALSE	FALSE	FALSE	FALSE	FALSE	FALSE
			TRUE	FALSE	FALSE	FALSE	FALSE	FALSE	FALSE	FALSE
			FALSE	FALSE	FALSE	FALSE	FALSE	FALSE	FALSE	FALSE
			FALSE	FALSE	FALSE	FALSE	FALSE	FALSE	FALSE	FALSE
			TRUE	FALSE	FALSE	FALSE	FALSE	FALSE	FALSE	FALSE
			TRUE	FALSE	FALSE	FALSE	FALSE	FALSE	FALSE	FALSE
			TRUE	FALSE	FALSE	FALSE	FALSE	FALSE	FALSE	FALSE
			TRUE	FALSE	FALSE	FALSE	FALSE	FALSE	FALSE	FALSE
			FALSE	FALSE	FALSE	FALSE	FALSE	FALSE	FALSE	FALSE
			FALSE	FALSE	FALSE	FALSE	FALSE	FALSE	FALSE	FALSE
			FALSE	FALSE	FALSE	FALSE	FALSE	FALSE	FALSE	FALSE
			FALSE	FALSE	FALSE	FALSE	FALSE	FALSE	FALSE	FALSE
			FALSE	FALSE	FALSE	FALSE	FALSE	FALSE	FALSE	FALSE
			FALSE	FALSE	FALSE	FALSE	FALSE	FALSE	FALSE	FALSE
			FALSE	FALSE	FALSE	FALSE	FALSE	FALSE	FALSE	FALSE
			FALSE	FALSE	FALSE	FALSE	FALSE	FALSE	FALSE	FALSE
			FALSE	FALSE	FALSE	FALSE	FALSE	FALSE	FALSE	FALSE
			TRUE	FALSE	FALSE	FALSE	FALSE	FALSE	FALSE	FALSE
			FALSE	FALSE	FALSE	FALSE	FALSE	FALSE	FALSE	FALSE
			FALSE	FALSE	FALSE	FALSE	FALSE	FALSE	FALSE	FALSE
			FALSE	FALSE	FALSE	FALSE	FALSE	FALSE	FALSE	FALSE
			FALSE	FALSE	FALSE	FALSE	FALSE	FALSE	FALSE	FALSE
			TRUE	FALSE	FALSE	FALSE	FALSE	FALSE	FALSE	FALSE
			FALSE	FALSE	FALSE	FALSE	FALSE	FALSE	FALSE	FALSE
			FALSE	FALSE	FALSE	FALSE	FALSE	FALSE	FALSE	FALSE
			TRUE	FALSE	FALSE	FALSE	FALSE	FALSE	FALSE	FALSE
			TRUE	FALSE	FALSE	FALSE	FALSE	FALSE	FALSE	FALSE
			TRUE	FALSE	FALSE	FALSE	FALSE	FALSE	FALSE	FALSE
			FALSE	FALSE	FALSE	FALSE	FALSE	FALSE	FALSE	FALSE
			FALSE	FALSE	FALSE	FALSE	FALSE	FALSE	FALSE	FALSE
			FALSE	FALSE	FALSE	FALSE	FALSE	FALSE	FALSE	FALSE
			FALSE	FALSE	FALSE	FALSE	FALSE	FALSE	FALSE	FALSE
			FALSE	FALSE	FALSE	FALSE	FALSE	FALSE	FALSE	FALSE
			FALSE	FALSE	FALSE	FALSE	FALSE	FALSE	FALSE	FALSE
			FALSE	FALSE	FALSE	FALSE	FALSE	FALSE	FALSE	FALSE
			TRUE	FALSE	FALSE	FALSE	FALSE	FALSE	FALSE	FALSE
			TRUE	FALSE	FALSE	FALSE	FALSE	FALSE	FALSE	FALSE
			FALSE	FALSE	FALSE	FALSE	FALSE	FALSE	FALSE	FALSE
			FALSE	FALSE	FALSE	FALSE	FALSE	FALSE	FALSE	FALSE
			FALSE	FALSE	FALSE	FALSE	FALSE	FALSE	FALSE	FALSE
			FALSE	FALSE	FALSE	FALSE	FALSE	FALSE	FALSE	FALSE
			FALSE	FALSE	FALSE	FALSE	FALSE	FALSE	FALSE	FALSE
			FALSE	FALSE	FALSE	FALSE	FALSE	FALSE	FALSE	FALSE
			FALSE	FALSE	FALSE	FALSE	FALSE	FALSE	FALSE	FALSE
			TRUE	FALSE	FALSE	FALSE	FALSE	FALSE	FALSE	FALSE
			TRUE	FALSE	FALSE	FALSE	FALSE	FALSE	FALSE	FALSE
			TRUE	FALSE	FALSE	FALSE	FALSE	FALSE	FALSE	FALSE
			TRUE	FALSE	FALSE	FALSE	FALSE	FALSE	FALSE	FALSE
			FALSE	FALSE	FALSE	FALSE	FALSE	FALSE	FALSE	FALSE
			FALSE	FALSE	FALSE	FALSE	FALSE	FALSE	FALSE	FALSE
			FALSE	FALSE	FALSE	FALSE	FALSE	FALSE	FALSE	FALSE
			FALSE	FALSE	FALSE	FALSE	FALSE	FALSE	FALSE	FALSE
			FALSE	FALSE	FALSE	FALSE	FALSE	FALSE	FALSE	FALSE
			FALSE	FALSE	FALSE	FALSE	FALSE	FALSE	FALSE	FALSE
			FALSE	FALSE	FALSE	FALSE	FALSE	FALSE	FALSE	FALSE
			FALSE	FALSE	FALSE	FALSE	FALSE	FALSE	FALSE	FALSE
			FALSE	FALSE	FALSE	FALSE	FALSE	FALSE	FALSE	FALSE
			FALSE	FALSE	FALSE	FALSE	FALSE	FALSE	FALSE	FALSE
			FALSE	FALSE	FALSE	FALSE	FALSE	FALSE	FALSE	FALSE
			FALSE	FALSE	FALSE	FALSE	FALSE	FALSE	FALSE	FALSE
			FALSE	FALSE	FALSE	FALSE	FALSE	FALSE	FALSE	FALSE
			FALSE	FALSE	FALSE	FALSE	FALSE	FALSE	FALSE	FALSE
			FALSE	FALSE	FALSE	FALSE	FALSE	FALSE	FALSE	FALSE
			FALSE	FALSE	FALSE	FALSE	FALSE	FALSE	FALSE	FALSE
			FALSE	FALSE	FALSE	FALSE	FALSE	FALSE	FALSE	FALSE
			FALSE	FALSE	FALSE	FALSE	FALSE	FALSE	FALSE	FALSE
			FALSE	FALSE	FALSE	FALSE	FALSE	FALSE	FALSE	FALSE
			FALSE	FALSE	FALSE	FALSE	FALSE	FALSE	FALSE	FALSE
			FALSE	FALSE	FALSE	FALSE	FALSE	FALSE	FALSE	FALSE
			FALSE	FALSE	FALSE	FALSE	FALSE	FALSE	FALSE	FALSE
			FALSE	FALSE	FALSE	FALSE	FALSE	FALSE	FALSE	FALSE
			FALSE	FALSE	FALSE	FALSE	FALSE	FALSE	FALSE	FALSE
			FALSE	FALSE	FALSE	FALSE	FALSE	FALSE	FALSE	FALSE
			FALSE	FALSE	FALSE	FALSE	FALSE	FALSE	FALSE	FALSE
			FALSE	FALSE	FALSE	FALSE	FALSE	FALSE	FALSE	FALSE
			FALSE	FALSE	FALSE	FALSE	FALSE	FALSE	FALSE	FALSE
			FALSE	FALSE	FALSE	FALSE	FALSE	FALSE	FALSE	FALSE
			FALSE	FALSE	FALSE	FALSE	FALSE	FALSE	FALSE	FALSE
			FALSE	FALSE	FALSE	FALSE	FALSE	FALSE	FALSE	FALSE
			FALSE	FALSE	FALSE	FALSE	FALSE	FALSE	FALSE	FALSE
			FALSE	FALSE	FALSE	FALSE	FALSE	FALSE	FALSE	FALSE
			FALSE	FALSE	FALSE	FALSE	FALSE	FALSE	FALSE	FALSE
			FALSE	FALSE	FALSE	FALSE	FALSE	FALSE	FALSE	FALSE
			TRUE	FALSE	FALSE	FALSE	FALSE	FALSE	FALSE	FALSE
			FALSE	FALSE	FALSE	FALSE	FALSE	FALSE	FALSE	FALSE
			FALSE	FALSE	FALSE	FALSE	FALSE	FALSE	FALSE	FALSE
			FALSE	FALSE	FALSE	FALSE	FALSE	FALSE	FALSE	FALSE
			FALSE	FALSE	FALSE	FALSE	FALSE	FALSE	FALSE	FALSE
			FALSE	FALSE	FALSE	FALSE	FALSE	FALSE	FALSE	FALSE
			FALSE	FALSE	FALSE	FALSE	FALSE	FALSE	FALSE	FALSE
			FALSE	FALSE	FALSE	FALSE	FALSE	FALSE	FALSE	FALSE
			FALSE	FALSE	FALSE	FALSE	FALSE	FALSE	FALSE	FALSE
			FALSE	FALSE	FALSE	FALSE	FALSE	FALSE	FALSE	FALSE
			FALSE	FALSE	FALSE	FALSE	FALSE	FALSE	FALSE	FALSE
			FALSE	FALSE	FALSE	FALSE	FALSE	FALSE	FALSE	FALSE
			FALSE	FALSE	FALSE	FALSE	FALSE	FALSE	FALSE	FALSE
			FALSE	FALSE	FALSE	FALSE	FALSE	FALSE	FALSE	FALSE
			FALSE	FALSE	FALSE	FALSE	FALSE	FALSE	FALSE	FALSE
			FALSE	FALSE	FALSE	FALSE	FALSE	FALSE	FALSE	FALSE
			FALSE	FALSE	FALSE	FALSE	FALSE	FALSE	FALSE	FALSE
			FALSE	FALSE	FALSE	FALSE	FALSE	FALSE	FALSE	FALSE
			FALSE	FALSE	FALSE	FALSE	FALSE	FALSE	FALSE	FALSE
			TRUE	FALSE	FALSE	FALSE	FALSE	FALSE	FALSE	FALSE
			FALSE	FALSE	FALSE	FALSE	FALSE	FALSE	FALSE	FALSE
			FALSE	FALSE	FALSE	FALSE	FALSE	FALSE	FALSE	FALSE
			TRUE	FALSE	FALSE	FALSE	FALSE	FALSE	FALSE	FALSE
			FALSE	FALSE	FALSE	FALSE	FALSE	FALSE	FALSE	FALSE
			FALSE	FALSE	FALSE	FALSE	FALSE	FALSE	FALSE	FALSE
			FALSE	FALSE	FALSE	FALSE	FALSE	FALSE	FALSE	FALSE
			FALSE	FALSE	FALSE	FALSE	FALSE	FALSE	FALSE	FALSE
			FALSE	FALSE	FALSE	FALSE	FALSE	FALSE	FALSE	FALSE
			FALSE	FALSE	FALSE	FALSE	FALSE	FALSE	FALSE	FALSE
			FALSE	FALSE	FALSE	FALSE	FALSE	FALSE	FALSE	FALSE
			FALSE	FALSE	FALSE	FALSE	FALSE	FALSE	FALSE	FALSE
			FALSE	FALSE	FALSE	FALSE	FALSE	FALSE	FALSE	FALSE
			TRUE	FALSE	FALSE	FALSE	FALSE	FALSE	FALSE	FALSE
			TRUE	FALSE	FALSE	FALSE	FALSE	FALSE	FALSE	FALSE
			TRUE	FALSE	FALSE	FALSE	FALSE	FALSE	FALSE	FALSE
			FALSE	FALSE	FALSE	FALSE	FALSE	FALSE	FALSE	FALSE
			FALSE	FALSE	FALSE	FALSE	FALSE	FALSE	FALSE	FALSE
			TRUE	FALSE	FALSE	FALSE	FALSE	FALSE	FALSE	FALSE
			FALSE	FALSE	FALSE	FALSE	FALSE	FALSE	FALSE	FALSE
			FALSE	FALSE	FALSE	FALSE	FALSE	FALSE	FALSE	FALSE
			FALSE	FALSE	FALSE	FALSE	FALSE	FALSE	FALSE	FALSE
			FALSE	FALSE	FALSE	FALSE	FALSE	FALSE	FALSE	FALSE
			FALSE	FALSE	FALSE	FALSE	FALSE	FALSE	FALSE	FALSE
			FALSE	FALSE	FALSE	FALSE	FALSE	FALSE	FALSE	FALSE
			FALSE	FALSE	FALSE	FALSE	FALSE	FALSE	FALSE	FALSE
			FALSE	FALSE	FALSE	FALSE	FALSE	FALSE	FALSE	FALSE
			FALSE	FALSE	FALSE	FALSE	FALSE	FALSE	FALSE	FALSE
			TRUE	FALSE	FALSE	FALSE	FALSE	FALSE	FALSE	FALSE
			TRUE	FALSE	FALSE	FALSE	FALSE	FALSE	FALSE	FALSE
			TRUE	FALSE	FALSE	FALSE	FALSE	FALSE	FALSE	FALSE
			FALSE	FALSE	FALSE	FALSE	FALSE	FALSE	FALSE	FALSE
			FALSE	FALSE	FALSE	FALSE	FALSE	FALSE	FALSE	FALSE
			FALSE	FALSE	FALSE	FALSE	FALSE	FALSE	FALSE	FALSE
			FALSE	FALSE	FALSE	FALSE	FALSE	FALSE	FALSE	FALSE
			FALSE	FALSE	FALSE	FALSE	FALSE	FALSE	FALSE	FALSE
			FALSE	FALSE	FALSE	FALSE	FALSE	FALSE	FALSE	FALSE
			FALSE	FALSE	FALSE	FALSE	FALSE	FALSE	FALSE	FALSE
			FALSE	FALSE	FALSE	FALSE	FALSE	FALSE	FALSE	FALSE
			FALSE	FALSE	FALSE	FALSE	FALSE	FALSE	FALSE	FALSE
			TRUE	FALSE	FALSE	FALSE	FALSE	FALSE	FALSE	FALSE
			FALSE	FALSE	FALSE	FALSE	FALSE	FALSE	FALSE	FALSE
			FALSE	FALSE	FALSE	FALSE	FALSE	FALSE	FALSE	FALSE
			FALSE	FALSE	FALSE	FALSE	FALSE	FALSE	FALSE	FALSE
			TRUE	FALSE	FALSE	FALSE	FALSE	FALSE	FALSE	FALSE
			FALSE	FALSE	FALSE	FALSE	FALSE	FALSE	FALSE	FALSE
			FALSE	FALSE	FALSE	FALSE	FALSE	FALSE	FALSE	FALSE
			FALSE	FALSE	FALSE	FALSE	FALSE	FALSE	FALSE	FALSE
			FALSE	FALSE	FALSE	FALSE	FALSE	FALSE	FALSE	FALSE
			FALSE	FALSE	FALSE	FALSE	FALSE	FALSE	FALSE	FALSE
			FALSE	FALSE	FALSE	FALSE	FALSE	FALSE	FALSE	FALSE
			TRUE	FALSE	FALSE	FALSE	FALSE	FALSE	FALSE	FALSE
			FALSE	FALSE	FALSE	FALSE	FALSE	FALSE	FALSE	FALSE
			FALSE	FALSE	FALSE	FALSE	FALSE	FALSE	FALSE	FALSE
			TRUE	FALSE	FALSE	FALSE	FALSE	FALSE	FALSE	FALSE
			FALSE	FALSE	FALSE	FALSE	FALSE	FALSE	FALSE	FALSE
			FALSE	FALSE	FALSE	FALSE	FALSE	FALSE	FALSE	FALSE
			FALSE	FALSE	FALSE	FALSE	FALSE	FALSE	FALSE	FALSE
			FALSE	FALSE	FALSE	FALSE	FALSE	FALSE	FALSE	FALSE
			TRUE	FALSE	FALSE	FALSE	FALSE	FALSE	FALSE	FALSE
			TRUE	FALSE	FALSE	FALSE	FALSE	FALSE	FALSE	FALSE
			TRUE	FALSE	FALSE	FALSE	FALSE	FALSE	FALSE	FALSE
			TRUE	FALSE	FALSE	FALSE	FALSE	FALSE	FALSE	FALSE
			TRUE	FALSE	FALSE	FALSE	FALSE	FALSE	FALSE	FALSE
			TRUE	FALSE	FALSE	FALSE	FALSE	FALSE	FALSE	FALSE
			TRUE	FALSE	FALSE	FALSE	FALSE	FALSE	FALSE	FALSE
			FALSE	FALSE	FALSE	FALSE	FALSE	FALSE	FALSE	FALSE
			FALSE	FALSE	FALSE	FALSE	FALSE	FALSE	FALSE	FALSE
			TRUE	FALSE	FALSE	FALSE	FALSE	FALSE	FALSE	FALSE
			TRUE	FALSE	FALSE	FALSE	FALSE	FALSE	FALSE	FALSE
			FALSE	FALSE	FALSE	FALSE	FALSE	FALSE	FALSE	FALSE
			FALSE	FALSE	FALSE	FALSE	FALSE	FALSE	FALSE	FALSE
			FALSE	FALSE	FALSE	FALSE	FALSE	FALSE	FALSE	FALSE
			FALSE	FALSE	FALSE	FALSE	FALSE	FALSE	FALSE	FALSE
			FALSE	FALSE	FALSE	FALSE	FALSE	FALSE	FALSE	FALSE
			FALSE	FALSE	FALSE	FALSE	FALSE	FALSE	FALSE	FALSE
			FALSE	FALSE	FALSE	FALSE	FALSE	FALSE	FALSE	FALSE
			FALSE	FALSE	FALSE	FALSE	FALSE	FALSE	FALSE	FALSE
			FALSE	FALSE	FALSE	FALSE	FALSE	FALSE	FALSE	FALSE
			FALSE	FALSE	FALSE	FALSE	FALSE	FALSE	FALSE	FALSE
			FALSE	FALSE	FALSE	FALSE	FALSE	FALSE	FALSE	FALSE
			TRUE	FALSE	FALSE	FALSE	FALSE	FALSE	FALSE	FALSE
			FALSE	FALSE	FALSE	FALSE	FALSE	FALSE	FALSE	FALSE
			FALSE	FALSE	FALSE	FALSE	FALSE	FALSE	FALSE	FALSE
			FALSE	FALSE	FALSE	FALSE	FALSE	FALSE	FALSE	FALSE
			FALSE	FALSE	FALSE	FALSE	FALSE	FALSE	FALSE	FALSE
			FALSE	FALSE	FALSE	FALSE	FALSE	FALSE	FALSE	FALSE
			FALSE	FALSE	FALSE	FALSE	FALSE	FALSE	FALSE	FALSE
			FALSE	FALSE	FALSE	FALSE	FALSE	FALSE	FALSE	FALSE
			FALSE	FALSE	FALSE	FALSE	FALSE	FALSE	FALSE	FALSE
			FALSE	FALSE	FALSE	FALSE	FALSE	FALSE	FALSE	FALSE
			TRUE	FALSE	FALSE	FALSE	FALSE	FALSE	FALSE	FALSE
			TRUE	FALSE	FALSE	FALSE	FALSE	FALSE	FALSE	FALSE
			FALSE	FALSE	FALSE	FALSE	FALSE	FALSE	FALSE	FALSE
			FALSE	FALSE	FALSE	FALSE	FALSE	FALSE	FALSE	FALSE
			FALSE	FALSE	FALSE	FALSE	FALSE	FALSE	FALSE	FALSE
			FALSE	FALSE	FALSE	FALSE	FALSE	FALSE	FALSE	FALSE
			TRUE	FALSE	FALSE	FALSE	FALSE	FALSE	FALSE	FALSE
			FALSE	FALSE	FALSE	FALSE	FALSE	FALSE	FALSE	FALSE
			FALSE	FALSE	FALSE	FALSE	FALSE	FALSE	FALSE	FALSE
			FALSE	FALSE	FALSE	FALSE	FALSE	FALSE	FALSE	FALSE
			FALSE	FALSE	FALSE	FALSE	FALSE	FALSE	FALSE	FALSE
			TRUE	FALSE	FALSE	FALSE	FALSE	FALSE	FALSE	FALSE
			TRUE	FALSE	FALSE	FALSE	FALSE	FALSE	FALSE	FALSE
			FALSE	FALSE	FALSE	FALSE	FALSE	FALSE	FALSE	FALSE
			FALSE	FALSE	FALSE	FALSE	FALSE	FALSE	FALSE	FALSE
			FALSE	FALSE	FALSE	FALSE	FALSE	FALSE	FALSE	FALSE
			FALSE	FALSE	FALSE	FALSE	FALSE	FALSE	FALSE	FALSE
			FALSE	FALSE	FALSE	FALSE	FALSE	FALSE	FALSE	FALSE
			FALSE	FALSE	FALSE	FALSE	FALSE	FALSE	FALSE	FALSE
			TRUE	FALSE	FALSE	FALSE	FALSE	FALSE	FALSE	FALSE
			FALSE	FALSE	FALSE	FALSE	FALSE	FALSE	FALSE	FALSE
			FALSE	FALSE	FALSE	FALSE	FALSE	FALSE	FALSE	FALSE
			FALSE	FALSE	FALSE	FALSE	FALSE	FALSE	FALSE	FALSE
			FALSE	FALSE	FALSE	FALSE	FALSE	FALSE	FALSE	FALSE
			FALSE	FALSE	FALSE	FALSE	FALSE	FALSE	FALSE	FALSE
			FALSE	FALSE	FALSE	FALSE	FALSE	FALSE	FALSE	FALSE
			FALSE	FALSE	FALSE	FALSE	FALSE	FALSE	FALSE	FALSE
			FALSE	FALSE	FALSE	FALSE	FALSE	FALSE	FALSE	FALSE
			FALSE	FALSE	FALSE	FALSE	FALSE	FALSE	FALSE	FALSE
			FALSE	FALSE	FALSE	FALSE	FALSE	FALSE	FALSE	FALSE
			FALSE	FALSE	FALSE	FALSE	FALSE	FALSE	FALSE	FALSE
			FALSE	FALSE	FALSE	FALSE	FALSE	FALSE	FALSE	FALSE
			FALSE	FALSE	FALSE	FALSE	FALSE	FALSE	FALSE	FALSE
			FALSE	FALSE	FALSE	FALSE	FALSE	FALSE	FALSE	FALSE
			FALSE	FALSE	FALSE	FALSE	FALSE	FALSE	FALSE	FALSE
			FALSE	FALSE	FALSE	FALSE	FALSE	FALSE	FALSE	FALSE
			TRUE	FALSE	FALSE	FALSE	FALSE	FALSE	FALSE	FALSE
			FALSE	FALSE	FALSE	FALSE	FALSE	FALSE	FALSE	FALSE
			FALSE	FALSE	FALSE	FALSE	FALSE	FALSE	FALSE	FALSE
			FALSE	FALSE	FALSE	FALSE	FALSE	FALSE	FALSE	FALSE
			FALSE	FALSE	FALSE	FALSE	FALSE	FALSE	FALSE	FALSE
			TRUE	FALSE	FALSE	FALSE	FALSE	FALSE	FALSE	FALSE
			FALSE	FALSE	FALSE	FALSE	FALSE	FALSE	FALSE	FALSE
			FALSE	FALSE	FALSE	FALSE	FALSE	FALSE	FALSE	FALSE
			FALSE	FALSE	FALSE	FALSE	FALSE	FALSE	FALSE	FALSE
			FALSE	FALSE	FALSE	FALSE	FALSE	FALSE	FALSE	FALSE
			FALSE	FALSE	FALSE	FALSE	FALSE	FALSE	FALSE	FALSE
			FALSE	FALSE	FALSE	FALSE	FALSE	FALSE	FALSE	FALSE
			FALSE	FALSE	FALSE	FALSE	FALSE	FALSE	FALSE	FALSE
			FALSE	FALSE	FALSE	FALSE	FALSE	FALSE	FALSE	FALSE
			FALSE	FALSE	FALSE	FALSE	FALSE	FALSE	FALSE	FALSE
			FALSE	FALSE	FALSE	FALSE	FALSE	FALSE	FALSE	FALSE
			FALSE	FALSE	FALSE	FALSE	FALSE	FALSE	FALSE	FALSE
			FALSE	FALSE	FALSE	FALSE	FALSE	FALSE	FALSE	FALSE
			FALSE	FALSE	FALSE	FALSE	FALSE	FALSE	FALSE	FALSE
			FALSE	FALSE	FALSE	FALSE	FALSE	FALSE	FALSE	FALSE
			FALSE	FALSE	FALSE	FALSE	FALSE	FALSE	FALSE	FALSE
			FALSE	FALSE	FALSE	FALSE	FALSE	FALSE	FALSE	FALSE
			FALSE	FALSE	FALSE	FALSE	FALSE	FALSE	FALSE	FALSE
			FALSE	FALSE	FALSE	FALSE	FALSE	FALSE	FALSE	FALSE
			FALSE	FALSE	FALSE	FALSE	FALSE	FALSE	FALSE	FALSE
			FALSE	FALSE	FALSE	FALSE	FALSE	FALSE	FALSE	FALSE
			FALSE	FALSE	FALSE	FALSE	FALSE	FALSE	FALSE	FALSE
			TRUE	FALSE	FALSE	FALSE	FALSE	FALSE	FALSE	FALSE
			TRUE	FALSE	FALSE	FALSE	FALSE	FALSE	FALSE	FALSE
			FALSE	FALSE	FALSE	FALSE	FALSE	FALSE	FALSE	FALSE
			FALSE	FALSE	FALSE	FALSE	FALSE	FALSE	FALSE	FALSE
			FALSE	FALSE	FALSE	FALSE	FALSE	FALSE	FALSE	FALSE
			FALSE	FALSE	FALSE	FALSE	FALSE	FALSE	FALSE	FALSE
			FALSE	FALSE	FALSE	FALSE	FALSE	FALSE	FALSE	FALSE
			FALSE	FALSE	FALSE	FALSE	FALSE	FALSE	FALSE	FALSE
			FALSE	FALSE	FALSE	FALSE	FALSE	FALSE	FALSE	FALSE
			FALSE	FALSE	FALSE	FALSE	FALSE	FALSE	FALSE	FALSE
			FALSE	FALSE	FALSE	FALSE	FALSE	FALSE	FALSE	FALSE
			FALSE	FALSE	FALSE	FALSE	FALSE	FALSE	FALSE	FALSE
			FALSE	FALSE	FALSE	FALSE	FALSE	FALSE	FALSE	FALSE
			FALSE	FALSE	FALSE	FALSE	FALSE	FALSE	FALSE	FALSE
			FALSE	FALSE	FALSE	FALSE	FALSE	FALSE	FALSE	FALSE
			FALSE	FALSE	FALSE	FALSE	FALSE	FALSE	FALSE	FALSE
			FALSE	FALSE	FALSE	FALSE	FALSE	FALSE	FALSE	FALSE
			FALSE	FALSE	FALSE	FALSE	FALSE	FALSE	FALSE	FALSE
			FALSE	FALSE	FALSE	FALSE	FALSE	FALSE	FALSE	FALSE
			FALSE	FALSE	FALSE	FALSE	FALSE	FALSE	FALSE	FALSE
			FALSE	FALSE	FALSE	FALSE	FALSE	FALSE	FALSE	FALSE
			FALSE	FALSE	FALSE	FALSE	FALSE	FALSE	FALSE	FALSE
			FALSE	FALSE	FALSE	FALSE	FALSE	FALSE	FALSE	FALSE
			FALSE	FALSE	FALSE	FALSE	FALSE	FALSE	FALSE	FALSE
			FALSE	FALSE	FALSE	FALSE	FALSE	FALSE	FALSE	FALSE
			FALSE	FALSE	FALSE	FALSE	FALSE	FALSE	FALSE	FALSE
			FALSE	FALSE	FALSE	FALSE	FALSE	FALSE	FALSE	FALSE
			FALSE	FALSE	FALSE	FALSE	FALSE	FALSE	FALSE	FALSE
			FALSE	FALSE	FALSE	FALSE	FALSE	FALSE	FALSE	FALSE
			FALSE	FALSE	FALSE	FALSE	FALSE	FALSE	FALSE	FALSE
			FALSE	FALSE	FALSE	FALSE	FALSE	FALSE	FALSE	FALSE
			FALSE	FALSE	FALSE	FALSE	FALSE	FALSE	FALSE	FALSE
			FALSE	FALSE	FALSE	FALSE	FALSE	FALSE	FALSE	FALSE
			FALSE	FALSE	FALSE	FALSE	FALSE	FALSE	FALSE	FALSE
			FALSE	FALSE	FALSE	FALSE	FALSE	FALSE	FALSE	FALSE
			FALSE	FALSE	FALSE	FALSE	FALSE	FALSE	FALSE	FALSE
			FALSE	FALSE	FALSE	FALSE	FALSE	FALSE	FALSE	FALSE
			FALSE	FALSE	FALSE	FALSE	FALSE	FALSE	FALSE	FALSE
			FALSE	FALSE	FALSE	FALSE	FALSE	FALSE	FALSE	FALSE
			FALSE	FALSE	FALSE	FALSE	FALSE	FALSE	FALSE	FALSE
			FALSE	FALSE	FALSE	FALSE	FALSE	FALSE	FALSE	FALSE
			FALSE	FALSE	FALSE	FALSE	FALSE	FALSE	FALSE	FALSE
			FALSE	FALSE	FALSE	FALSE	FALSE	FALSE	FALSE	FALSE
			FALSE	FALSE	FALSE	FALSE	FALSE	FALSE	FALSE	FALSE
			FALSE	FALSE	FALSE	FALSE	FALSE	FALSE	FALSE	FALSE
			FALSE	FALSE	FALSE	FALSE	FALSE	FALSE	FALSE	FALSE
			FALSE	FALSE	FALSE	FALSE	FALSE	FALSE	FALSE	FALSE
			FALSE	FALSE	FALSE	FALSE	FALSE	FALSE	FALSE	FALSE
			FALSE	FALSE	FALSE	FALSE	FALSE	FALSE	FALSE	FALSE
			FALSE	FALSE	FALSE	FALSE	FALSE	FALSE	FALSE	FALSE
			FALSE	FALSE	FALSE	FALSE	FALSE	FALSE	FALSE	FALSE
			FALSE	FALSE	FALSE	FALSE	FALSE	FALSE	FALSE	FALSE
			FALSE	FALSE	FALSE	FALSE	FALSE	FALSE	FALSE	FALSE
			FALSE	FALSE	FALSE	FALSE	FALSE	FALSE	FALSE	FALSE
			FALSE	FALSE	FALSE	FALSE	FALSE	FALSE	FALSE	FALSE
			FALSE	FALSE	FALSE	FALSE	FALSE	FALSE	FALSE	FALSE
			FALSE	FALSE	FALSE	FALSE	FALSE	FALSE	FALSE	FALSE
			FALSE	FALSE	FALSE	FALSE	FALSE	FALSE	FALSE	FALSE
			FALSE	FALSE	FALSE	FALSE	FALSE	FALSE	FALSE	FALSE
			FALSE	FALSE	FALSE	FALSE	FALSE	FALSE	FALSE	FALSE
			FALSE	FALSE	FALSE	FALSE	FALSE	FALSE	FALSE	FALSE
			FALSE	FALSE	FALSE	FALSE	FALSE	FALSE	FALSE	FALSE
			FALSE	FALSE	FALSE	FALSE	FALSE	FALSE	FALSE	FALSE
			FALSE	FALSE	FALSE	FALSE	FALSE	FALSE	FALSE	FALSE
			FALSE	FALSE	FALSE	FALSE	FALSE	FALSE	FALSE	FALSE
			FALSE	FALSE	FALSE	FALSE	FALSE	FALSE	FALSE	FALSE
			FALSE	FALSE	FALSE	FALSE	FALSE	FALSE	FALSE	FALSE
			FALSE	FALSE	FALSE	FALSE	FALSE	FALSE	FALSE	FALSE
			FALSE	FALSE	FALSE	FALSE	FALSE	FALSE	FALSE	FALSE
			FALSE	FALSE	FALSE	FALSE	FALSE	FALSE	FALSE	FALSE
			FALSE	FALSE	FALSE	FALSE	FALSE	FALSE	FALSE	FALSE
			FALSE	FALSE	FALSE	FALSE	FALSE	FALSE	FALSE	FALSE
			FALSE	FALSE	FALSE	FALSE	FALSE	FALSE	FALSE	FALSE
			FALSE	FALSE	FALSE	FALSE	FALSE	FALSE	FALSE	FALSE
			FALSE	FALSE	FALSE	FALSE	FALSE	FALSE	FALSE	FALSE
			FALSE	FALSE	FALSE	FALSE	FALSE	FALSE	FALSE	FALSE
			FALSE	FALSE	FALSE	FALSE	FALSE	FALSE	FALSE	FALSE
			FALSE	FALSE	FALSE	FALSE	FALSE	FALSE	FALSE	FALSE
			FALSE	FALSE	FALSE	FALSE	FALSE	FALSE	FALSE	FALSE
			FALSE	FALSE	FALSE	FALSE	FALSE	FALSE	FALSE	FALSE
			FALSE	FALSE	FALSE	FALSE	FALSE	FALSE	FALSE	FALSE
			FALSE	FALSE	FALSE	FALSE	FALSE	FALSE	FALSE	FALSE
			FALSE	FALSE	FALSE	FALSE	FALSE	FALSE	FALSE	FALSE
			FALSE	FALSE	FALSE	FALSE	FALSE	FALSE	FALSE	FALSE
			FALSE	FALSE	FALSE	FALSE	FALSE	FALSE	FALSE	FALSE
			FALSE	FALSE	FALSE	FALSE	FALSE	FALSE	FALSE	FALSE
			FALSE	FALSE	FALSE	FALSE	FALSE	FALSE	FALSE	FALSE
			FALSE	FALSE	FALSE	FALSE	FALSE	FALSE	FALSE	FALSE
			FALSE	FALSE	FALSE	FALSE	FALSE	FALSE	FALSE	FALSE
			FALSE	FALSE	FALSE	FALSE	FALSE	FALSE	FALSE	FALSE
			FALSE	FALSE	FALSE	FALSE	FALSE	FALSE	FALSE	FALSE
			FALSE	FALSE	FALSE	FALSE	FALSE	FALSE	FALSE	FALSE
			FALSE	FALSE	FALSE	FALSE	FALSE	FALSE	FALSE	FALSE
			FALSE	FALSE	FALSE	FALSE	FALSE	FALSE	FALSE	FALSE
			FALSE	FALSE	FALSE	FALSE	FALSE	FALSE	FALSE	FALSE
			FALSE	FALSE	FALSE	FALSE	FALSE	FALSE	FALSE	FALSE
			FALSE	FALSE	FALSE	FALSE	FALSE	FALSE	FALSE	FALSE
			FALSE	FALSE	FALSE	FALSE	FALSE	FALSE	FALSE	FALSE
			FALSE	FALSE	FALSE	FALSE	FALSE	FALSE	FALSE	FALSE
			FALSE	FALSE	FALSE	FALSE	FALSE	FALSE	FALSE	FALSE
			FALSE	FALSE	FALSE	FALSE	FALSE	FALSE	FALSE	FALSE
			FALSE	FALSE	FALSE	FALSE	FALSE	FALSE	FALSE	FALSE
			FALSE	FALSE	FALSE	FALSE	FALSE	FALSE	FALSE	FALSE
			FALSE	FALSE	FALSE	FALSE	FALSE	FALSE	FALSE	FALSE
			FALSE	FALSE	FALSE	FALSE	FALSE	FALSE	FALSE	FALSE
			FALSE	FALSE	FALSE	FALSE	FALSE	FALSE	FALSE	FALSE
			FALSE	FALSE	FALSE	FALSE	FALSE	FALSE	FALSE	FALSE
			FALSE	FALSE	FALSE	FALSE	FALSE	FALSE	FALSE	FALSE
			FALSE	FALSE	FALSE	FALSE	FALSE	FALSE	FALSE	FALSE
			FALSE	FALSE	FALSE	FALSE	FALSE	FALSE	FALSE	FALSE
			FALSE	FALSE	FALSE	FALSE	FALSE	FALSE	FALSE	FALSE
			FALSE	FALSE	FALSE	FALSE	FALSE	FALSE	FALSE	FALSE
			FALSE	FALSE	FALSE	FALSE	FALSE	FALSE	FALSE	FALSE
			FALSE	FALSE	FALSE	FALSE	FALSE	FALSE	FALSE	FALSE
			FALSE	FALSE	FALSE	FALSE	FALSE	FALSE	FALSE	FALSE
			FALSE	FALSE	FALSE	FALSE	FALSE	FALSE	FALSE	FALSE
			FALSE	FALSE	FALSE	FALSE	FALSE	FALSE	FALSE	FALSE
			FALSE	FALSE	FALSE	FALSE	FALSE	FALSE	FALSE	FALSE
			FALSE	FALSE	FALSE	FALSE	FALSE	FALSE	FALSE	FALSE
			FALSE	FALSE	FALSE	FALSE	FALSE	FALSE	FALSE	FALSE
			FALSE	FALSE	FALSE	FALSE	FALSE	FALSE	FALSE	FALSE
			FALSE	FALSE	FALSE	FALSE	FALSE	FALSE	FALSE	FALSE
			FALSE	FALSE	FALSE	FALSE	FALSE	FALSE	FALSE	FALSE
			FALSE	FALSE	FALSE	FALSE	FALSE	FALSE	FALSE	FALSE
			FALSE	FALSE	FALSE	FALSE	FALSE	FALSE	FALSE	FALSE
			FALSE	FALSE	FALSE	FALSE	FALSE	FALSE	FALSE	FALSE
			FALSE	FALSE	FALSE	FALSE	FALSE	FALSE	FALSE	FALSE
			FALSE	FALSE	FALSE	FALSE	FALSE	FALSE	FALSE	FALSE
			FALSE	FALSE	FALSE	FALSE	FALSE	FALSE	FALSE	FALSE
			FALSE	FALSE	FALSE	FALSE	FALSE	FALSE	FALSE	FALSE
			FALSE	FALSE	FALSE	FALSE	FALSE	FALSE	FALSE	FALSE
			FALSE	FALSE	FALSE	FALSE	FALSE	FALSE	FALSE	FALSE
			FALSE	FALSE	FALSE	FALSE	FALSE	FALSE	FALSE	FALSE
			FALSE	FALSE	FALSE	FALSE	FALSE	FALSE	FALSE	FALSE
			FALSE	FALSE	FALSE	FALSE	FALSE	FALSE	FALSE	FALSE
			FALSE	FALSE	FALSE	FALSE	FALSE	FALSE	FALSE	FALSE
			FALSE	FALSE	FALSE	FALSE	FALSE	FALSE	FALSE	FALSE
			FALSE	FALSE	FALSE	FALSE	FALSE	FALSE	FALSE	FALSE
			FALSE	FALSE	FALSE	FALSE	FALSE	FALSE	FALSE	FALSE
			FALSE	FALSE	FALSE	FALSE	FALSE	FALSE	FALSE	FALSE
			FALSE	FALSE	FALSE	FALSE	FALSE	FALSE	FALSE	FALSE
			FALSE	FALSE	FALSE	FALSE	FALSE	FALSE	FALSE	FALSE
			FALSE	FALSE	FALSE	FALSE	FALSE	FALSE	FALSE	FALSE
			FALSE	FALSE	FALSE	FALSE	FALSE	FALSE	FALSE	FALSE
			FALSE	FALSE	FALSE	FALSE	FALSE	FALSE	FALSE	FALSE
			FALSE	FALSE	FALSE	FALSE	FALSE	FALSE	FALSE	FALSE
			FALSE	FALSE	FALSE	FALSE	FALSE	FALSE	FALSE	FALSE
			FALSE	FALSE	FALSE	FALSE	FALSE	FALSE	FALSE	FALSE
			FALSE	FALSE	FALSE	FALSE	FALSE	FALSE	FALSE	FALSE
			FALSE	FALSE	FALSE	FALSE	FALSE	FALSE	FALSE	FALSE
			FALSE	FALSE	FALSE	FALSE	FALSE	FALSE	FALSE	FALSE
			FALSE	FALSE	FALSE	FALSE	FALSE	FALSE	FALSE	FALSE
			FALSE	FALSE	FALSE	FALSE	FALSE	FALSE	FALSE	FALSE
			FALSE	FALSE	FALSE	FALSE	FALSE	FALSE	FALSE	FALSE
			FALSE	FALSE	FALSE	FALSE	FALSE	FALSE	FALSE	FALSE
			FALSE	FALSE	FALSE	FALSE	FALSE	FALSE	FALSE	FALSE
			FALSE	FALSE	FALSE	FALSE	FALSE	FALSE	FALSE	FALSE
			FALSE	FALSE	FALSE	FALSE	FALSE	FALSE	FALSE	FALSE
			FALSE	FALSE	FALSE	FALSE	FALSE	FALSE	FALSE	FALSE
			FALSE	FALSE	FALSE	FALSE	FALSE	FALSE	FALSE	FALSE
			FALSE	FALSE	FALSE	FALSE	FALSE	FALSE	FALSE	FALSE
			FALSE	FALSE	FALSE	FALSE	FALSE	FALSE	FALSE	FALSE
			FALSE	FALSE	FALSE	FALSE	FALSE	FALSE	FALSE	FALSE
			FALSE	FALSE	FALSE	FALSE	FALSE	FALSE	FALSE	FALSE
			FALSE	FALSE	FALSE	FALSE	FALSE	FALSE	FALSE	FALSE
			FALSE	FALSE	FALSE	FALSE	FALSE	FALSE	FALSE	FALSE
			FALSE	FALSE	FALSE	FALSE	FALSE	FALSE	FALSE	FALSE
			FALSE	FALSE	FALSE	FALSE	FALSE	FALSE	FALSE	FALSE
			FALSE	FALSE	FALSE	FALSE	FALSE	FALSE	FALSE	FALSE
			FALSE	FALSE	FALSE	FALSE	FALSE	FALSE	FALSE	FALSE
			FALSE	FALSE	FALSE	FALSE	FALSE	FALSE	FALSE	FALSE
			FALSE	FALSE	FALSE	FALSE	FALSE	FALSE	FALSE	FALSE
			FALSE	FALSE	FALSE	FALSE	FALSE	FALSE	FALSE	FALSE
			FALSE	FALSE	FALSE	FALSE	FALSE	FALSE	FALSE	FALSE
			FALSE	FALSE	FALSE	FALSE	FALSE	FALSE	FALSE	FALSE
			FALSE	FALSE	FALSE	FALSE	FALSE	FALSE	FALSE	FALSE
			FALSE	FALSE	FALSE	FALSE	FALSE	FALSE	FALSE	FALSE
			FALSE	FALSE	FALSE	FALSE	FALSE	FALSE	FALSE	FALSE
			FALSE	FALSE	FALSE	FALSE	FALSE	FALSE	FALSE	FALSE
			FALSE	FALSE	FALSE	FALSE	FALSE	FALSE	FALSE	FALSE
			FALSE	FALSE	FALSE	FALSE	FALSE	FALSE	FALSE	FALSE
			FALSE	FALSE	FALSE	FALSE	FALSE	FALSE	FALSE	FALSE
			FALSE	FALSE	FALSE	FALSE	FALSE	FALSE	FALSE	FALSE
			FALSE	FALSE	FALSE	FALSE	FALSE	FALSE	FALSE	FALSE
			FALSE	FALSE	FALSE	FALSE	FALSE	FALSE	FALSE	FALSE
			FALSE	FALSE	FALSE	FALSE	FALSE	FALSE	FALSE	FALSE
			FALSE	FALSE	FALSE	FALSE	FALSE	FALSE	FALSE	FALSE
			FALSE	FALSE	FALSE	FALSE	FALSE	FALSE	FALSE	FALSE
			FALSE	FALSE	FALSE	FALSE	FALSE	FALSE	FALSE	FALSE
			FALSE	FALSE	FALSE	FALSE	FALSE	FALSE	FALSE	FALSE
			FALSE	FALSE	FALSE	FALSE	FALSE	FALSE	FALSE	FALSE
			FALSE	FALSE	FALSE	FALSE	FALSE	FALSE	FALSE	FALSE
			FALSE	FALSE	FALSE	FALSE	FALSE	FALSE	FALSE	FALSE
			FALSE	FALSE	FALSE	FALSE	FALSE	FALSE	FALSE	FALSE
			FALSE	FALSE	FALSE	FALSE	FALSE	FALSE	FALSE	FALSE
			FALSE	FALSE	FALSE	FALSE	FALSE	FALSE	FALSE	FALSE
			FALSE	FALSE	FALSE	FALSE	FALSE	FALSE	FALSE	FALSE
			FALSE	FALSE	FALSE	FALSE	FALSE	FALSE	FALSE	FALSE
			FALSE	FALSE	FALSE	FALSE	FALSE	FALSE	FALSE	FALSE
			FALSE	FALSE	FALSE	FALSE	FALSE	FALSE	FALSE	FALSE
			FALSE	FALSE	FALSE	FALSE	FALSE	FALSE	FALSE	FALSE
			FALSE	FALSE	FALSE	FALSE	FALSE	FALSE	FALSE	FALSE
			FALSE	FALSE	FALSE	FALSE	FALSE	FALSE	FALSE	FALSE
			FALSE	FALSE	FALSE	FALSE	FALSE	FALSE	FALSE	FALSE
			FALSE	FALSE	FALSE	FALSE	FALSE	FALSE	FALSE	FALSE
			FALSE	FALSE	FALSE	FALSE	FALSE	FALSE	FALSE	FALSE
			FALSE	FALSE	FALSE	FALSE	FALSE	FALSE	FALSE	FALSE
			FALSE	FALSE	FALSE	FALSE	FALSE	FALSE	FALSE	FALSE
			FALSE	FALSE	FALSE	FALSE	FALSE	FALSE	FALSE	FALSE
			FALSE	FALSE	FALSE	FALSE	FALSE	FALSE	FALSE	FALSE
			FALSE	FALSE	FALSE	FALSE	FALSE	FALSE	FALSE	FALSE
			FALSE	FALSE	FALSE	FALSE	FALSE	FALSE	FALSE	FALSE
			FALSE	FALSE	FALSE	FALSE	FALSE	FALSE	FALSE	FALSE
			FALSE	FALSE	FALSE	FALSE	FALSE	FALSE	FALSE	FALSE
			FALSE	FALSE	FALSE	FALSE	FALSE	FALSE	FALSE	FALSE
			FALSE	FALSE	FALSE	FALSE	FALSE	FALSE	FALSE	FALSE
			FALSE	FALSE	FALSE	FALSE	FALSE	FALSE	FALSE	FALSE
			FALSE	FALSE	FALSE	FALSE	FALSE	FALSE	FALSE	FALSE
			FALSE	FALSE	FALSE	FALSE	FALSE	FALSE	FALSE	FALSE
			FALSE	FALSE	FALSE	FALSE	FALSE	FALSE	FALSE	FALSE
			FALSE	FALSE	FALSE	FALSE	FALSE	FALSE	FALSE	FALSE
			FALSE	FALSE	FALSE	FALSE	FALSE	FALSE	FALSE	FALSE
			FALSE	FALSE	FALSE	FALSE	FALSE	FALSE	FALSE	FALSE
			FALSE	FALSE	FALSE	FALSE	FALSE	FALSE	FALSE	FALSE
			FALSE	FALSE	FALSE	FALSE	FALSE	FALSE	FALSE	FALSE
			FALSE	FALSE	FALSE	FALSE	FALSE	FALSE	FALSE	FALSE
			FALSE	FALSE	FALSE	FALSE	FALSE	FALSE	FALSE	FALSE
			FALSE	FALSE	FALSE	FALSE	FALSE	FALSE	FALSE	FALSE
			FALSE	FALSE	FALSE	FALSE	FALSE	FALSE	FALSE	FALSE
			FALSE	FALSE	FALSE	FALSE	FALSE	FALSE	FALSE	FALSE
			FALSE	FALSE	FALSE	FALSE	FALSE	FALSE	FALSE	FALSE
			FALSE	FALSE	FALSE	FALSE	FALSE	FALSE	FALSE	FALSE
			FALSE	FALSE	FALSE	FALSE	FALSE	FALSE	FALSE	FALSE
			FALSE	FALSE	FALSE	FALSE	FALSE	FALSE	FALSE	FALSE
			FALSE	FALSE	FALSE	FALSE	FALSE	FALSE	FALSE	FALSE
			FALSE	FALSE	FALSE	FALSE	FALSE	FALSE	FALSE	FALSE
			FALSE	FALSE	FALSE	FALSE	FALSE	FALSE	FALSE	FALSE
			FALSE	FALSE	FALSE	FALSE	FALSE	FALSE	FALSE	FALSE
			FALSE	FALSE	FALSE	FALSE	FALSE	FALSE	FALSE	FALSE
			FALSE	FALSE	FALSE	FALSE	FALSE	FALSE	FALSE	FALSE
			FALSE	FALSE	FALSE	FALSE	FALSE	FALSE	FALSE	FALSE
			FALSE	FALSE	FALSE	FALSE	FALSE	FALSE	FALSE	FALSE
			FALSE	FALSE	FALSE	FALSE	FALSE	FALSE	FALSE	FALSE
			FALSE	FALSE	FALSE	FALSE	FALSE	FALSE	FALSE	FALSE
			FALSE	FALSE	FALSE	FALSE	FALSE	FALSE	FALSE	FALSE
			FALSE	FALSE	FALSE	FALSE	FALSE	FALSE	FALSE	FALSE
			FALSE	FALSE	FALSE	FALSE	FALSE	FALSE	FALSE	FALSE
			FALSE	FALSE	FALSE	FALSE	FALSE	FALSE	FALSE	FALSE
			FALSE	FALSE	FALSE	FALSE	FALSE	FALSE	FALSE	FALSE
			FALSE	FALSE	FALSE	FALSE	FALSE	FALSE	FALSE	FALSE
			FALSE	FALSE	FALSE	FALSE	FALSE	FALSE	FALSE	FALSE
			FALSE	FALSE	FALSE	FALSE	FALSE	FALSE	FALSE	FALSE
			FALSE	FALSE	FALSE	FALSE	FALSE	FALSE	FALSE	FALSE
			FALSE	FALSE	FALSE	FALSE	FALSE	FALSE	FALSE	FALSE
			FALSE	FALSE	FALSE	FALSE	FALSE	FALSE	FALSE	FALSE
			FALSE	FALSE	FALSE	FALSE	FALSE	FALSE	FALSE	FALSE
			FALSE	FALSE	FALSE	FALSE	FALSE	FALSE	FALSE	FALSE
			FALSE	FALSE	FALSE	FALSE	FALSE	FALSE	FALSE	FALSE
			FALSE	FALSE	FALSE	FALSE	FALSE	FALSE	FALSE	FALSE
			FALSE	FALSE	FALSE	FALSE	FALSE	FALSE	FALSE	FALSE
			FALSE	FALSE	FALSE	FALSE	FALSE	FALSE	FALSE	FALSE
			FALSE	FALSE	FALSE	FALSE	FALSE	FALSE	FALSE	FALSE
			FALSE	FALSE	FALSE	FALSE	FALSE	FALSE	FALSE	FALSE
			FALSE	FALSE	FALSE	FALSE	FALSE	FALSE	FALSE	FALSE
			FALSE	FALSE	FALSE	FALSE	FALSE	FALSE	FALSE	FALSE
			FALSE	FALSE	FALSE	FALSE	FALSE	FALSE	FALSE	FALSE
			FALSE	FALSE	FALSE	FALSE	FALSE	FALSE	FALSE	FALSE
			FALSE	FALSE	FALSE	FALSE	FALSE	FALSE	FALSE	FALSE
			FALSE	FALSE	FALSE	FALSE	FALSE	FALSE	FALSE	FALSE
			FALSE	FALSE	FALSE	FALSE	FALSE	FALSE	FALSE	FALSE
			FALSE	FALSE	FALSE	FALSE	FALSE	FALSE	FALSE	FALSE
			FALSE	FALSE	FALSE	FALSE	FALSE	FALSE	FALSE	FALSE
			FALSE	FALSE	FALSE	FALSE	FALSE	FALSE	FALSE	FALSE
			FALSE	FALSE	FALSE	FALSE	FALSE	FALSE	FALSE	FALSE
			FALSE	FALSE	FALSE	FALSE	FALSE	FALSE	FALSE	FALSE
			FALSE	FALSE	FALSE	FALSE	FALSE	FALSE	FALSE	FALSE
			FALSE	FALSE	FALSE	FALSE	FALSE	FALSE	FALSE	FALSE
			FALSE	FALSE	FALSE	FALSE	FALSE	FALSE	FALSE	FALSE
			FALSE	FALSE	FALSE	FALSE	FALSE	FALSE	FALSE	FALSE
			FALSE	FALSE	FALSE	FALSE	FALSE	FALSE	FALSE	FALSE
			FALSE	FALSE	FALSE	FALSE	FALSE	FALSE	FALSE	FALSE
			FALSE	FALSE	FALSE	FALSE	FALSE	FALSE	FALSE	FALSE
			FALSE	FALSE	FALSE	FALSE	FALSE	FALSE	FALSE	FALSE
			FALSE	FALSE	FALSE	FALSE	FALSE	FALSE	FALSE	FALSE
			FALSE	FALSE	FALSE	FALSE	FALSE	FALSE	FALSE	FALSE
			FALSE	FALSE	FALSE	FALSE	FALSE	FALSE	FALSE	FALSE
			FALSE	FALSE	FALSE	FALSE	FALSE	FALSE	FALSE	FALSE
			FALSE	FALSE	FALSE	FALSE	FALSE	FALSE	FALSE	FALSE
			FALSE	FALSE	FALSE	FALSE	FALSE	FALSE	FALSE	FALSE
			FALSE	FALSE	FALSE	FALSE	FALSE	FALSE	FALSE	FALSE
			FALSE	FALSE	FALSE	FALSE	FALSE	FALSE	FALSE	FALSE
			FALSE	FALSE	FALSE	FALSE	FALSE	FALSE	FALSE	FALSE
			FALSE	FALSE	FALSE	FALSE	FALSE	FALSE	FALSE	FALSE
			FALSE	FALSE	FALSE	FALSE	FALSE	FALSE	FALSE	FALSE
			FALSE	FALSE	FALSE	FALSE	FALSE	FALSE	FALSE	FALSE
			FALSE	FALSE	FALSE	FALSE	FALSE	FALSE	FALSE	FALSE
			FALSE	FALSE	FALSE	FALSE	FALSE	FALSE	FALSE	FALSE
			FALSE	FALSE	FALSE	FALSE	FALSE	FALSE	FALSE	FALSE
			FALSE	FALSE	FALSE	FALSE	FALSE	FALSE	FALSE	FALSE
			FALSE	FALSE	FALSE	FALSE	FALSE	FALSE	FALSE	FALSE
			FALSE	FALSE	FALSE	FALSE	FALSE	FALSE	FALSE	FALSE
			FALSE	FALSE	FALSE	FALSE	FALSE	FALSE	FALSE	FALSE
			FALSE	FALSE	FALSE	FALSE	FALSE	FALSE	FALSE	FALSE
			FALSE	FALSE	FALSE	FALSE	FALSE	FALSE	FALSE	FALSE
			FALSE	FALSE	FALSE	FALSE	FALSE	FALSE	FALSE	FALSE
			FALSE	FALSE	FALSE	FALSE	FALSE	FALSE	FALSE	FALSE
			FALSE	FALSE	FALSE	FALSE	FALSE	FALSE	FALSE	FALSE
			FALSE	FALSE	FALSE	FALSE	FALSE	FALSE	FALSE	FALSE
			FALSE	FALSE	FALSE	FALSE	FALSE	FALSE	FALSE	FALSE
			FALSE	FALSE	FALSE	FALSE	FALSE	FALSE	FALSE	FALSE
			FALSE	FALSE	FALSE	FALSE	FALSE	FALSE	FALSE	FALSE
			FALSE	FALSE	FALSE	FALSE	FALSE	FALSE	FALSE	FALSE
			FALSE	FALSE	FALSE	FALSE	FALSE	FALSE	FALSE	FALSE
			FALSE	FALSE	FALSE	FALSE	FALSE	FALSE	FALSE	FALSE
			FALSE	FALSE	FALSE	FALSE	FALSE	FALSE	FALSE	FALSE
			FALSE	FALSE	FALSE	FALSE	FALSE	FALSE	FALSE	FALSE
			FALSE	FALSE	FALSE	FALSE	FALSE	FALSE	FALSE	FALSE
			FALSE	FALSE	FALSE	FALSE	FALSE	FALSE	FALSE	FALSE
			FALSE	FALSE	FALSE	FALSE	FALSE	FALSE	FALSE	FALSE
			FALSE	FALSE	FALSE	FALSE	FALSE	FALSE	FALSE	FALSE
			FALSE	FALSE	FALSE	FALSE	FALSE	FALSE	FALSE	FALSE
			FALSE	FALSE	FALSE	FALSE	FALSE	FALSE	FALSE	FALSE
			FALSE	FALSE	FALSE	FALSE	FALSE	FALSE	FALSE	FALSE
			FALSE	FALSE	FALSE	FALSE	FALSE	FALSE	FALSE	FALSE
			FALSE	FALSE	FALSE	FALSE	FALSE	FALSE	FALSE	FALSE
			FALSE	FALSE	FALSE	FALSE	FALSE	FALSE	FALSE	FALSE
			FALSE	FALSE	FALSE	FALSE	FALSE	FALSE	FALSE	FALSE
			FALSE	FALSE	FALSE	FALSE	FALSE	FALSE	FALSE	FALSE
			FALSE	FALSE	FALSE	FALSE	FALSE	FALSE	FALSE	FALSE
			FALSE	FALSE	FALSE	FALSE	FALSE	FALSE	FALSE	FALSE
			FALSE	FALSE	FALSE	FALSE	FALSE	FALSE	FALSE	FALSE
			FALSE	FALSE	FALSE	FALSE	FALSE	FALSE	FALSE	FALSE
			FALSE	FALSE	FALSE	FALSE	FALSE	FALSE	FALSE	FALSE
			FALSE	FALSE	FALSE	FALSE	FALSE	FALSE	FALSE	FALSE
			FALSE	FALSE	FALSE	FALSE	FALSE	FALSE	FALSE	FALSE
			FALSE	FALSE	FALSE	FALSE	FALSE	FALSE	FALSE	FALSE
			FALSE	FALSE	FALSE	FALSE	FALSE	FALSE	FALSE	FALSE
			FALSE	FALSE	FALSE	FALSE	FALSE	FALSE	FALSE	FALSE
			FALSE	FALSE	FALSE	FALSE	FALSE	FALSE	FALSE	FALSE
			FALSE	FALSE	FALSE	FALSE	FALSE	FALSE	FALSE	FALSE
			FALSE	FALSE	FALSE	FALSE	FALSE	FALSE	FALSE	FALSE
			FALSE	FALSE	FALSE	FALSE	FALSE	FALSE	FALSE	FALSE
			FALSE	FALSE	FALSE	FALSE	FALSE	FALSE	FALSE	FALSE
			FALSE	FALSE	FALSE	FALSE	FALSE	FALSE	FALSE	FALSE
			FALSE	FALSE	FALSE	FALSE	FALSE	FALSE	FALSE	FALSE
			FALSE	FALSE	FALSE	FALSE	FALSE	FALSE	FALSE	FALSE
			FALSE	FALSE	FALSE	FALSE	FALSE	FALSE	FALSE	FALSE
			FALSE	FALSE	FALSE	FALSE	FALSE	FALSE	FALSE	FALSE
			FALSE	FALSE	FALSE	FALSE	FALSE	FALSE	FALSE	FALSE
			FALSE	FALSE	FALSE	FALSE	FALSE	FALSE	FALSE	FALSE
			FALSE	FALSE	FALSE	FALSE	FALSE	FALSE	FALSE	FALSE
			FALSE	FALSE	FALSE	FALSE	FALSE	FALSE	FALSE	FALSE
			FALSE	FALSE	FALSE	FALSE	FALSE	FALSE	FALSE	FALSE
			FALSE	FALSE	FALSE	FALSE	FALSE	FALSE	FALSE	FALSE
			FALSE	FALSE	FALSE	FALSE	FALSE	FALSE	FALSE	FALSE
			FALSE	FALSE	FALSE	FALSE	FALSE	FALSE	FALSE	FALSE
			FALSE	FALSE	FALSE	FALSE	FALSE	FALSE	FALSE	FALSE
			FALSE	FALSE	FALSE	FALSE	FALSE	FALSE	FALSE	FALSE
			FALSE	FALSE	FALSE	FALSE	FALSE	FALSE	FALSE	FALSE
			FALSE	FALSE	FALSE	FALSE	FALSE	FALSE	FALSE	FALSE
			FALSE	FALSE	FALSE	FALSE	FALSE	FALSE	FALSE	FALSE
			FALSE	FALSE	FALSE	FALSE	FALSE	FALSE	FALSE	FALSE
			FALSE	FALSE	FALSE	FALSE	FALSE	FALSE	FALSE	FALSE
			FALSE	FALSE	FALSE	FALSE	FALSE	FALSE	FALSE	FALSE
			FALSE	FALSE	FALSE	FALSE	FALSE	FALSE	FALSE	FALSE
			FALSE	FALSE	FALSE	FALSE	FALSE	FALSE	FALSE	FALSE
			FALSE	FALSE	FALSE	FALSE	FALSE	FALSE	FALSE	FALSE
			FALSE	FALSE	FALSE	FALSE	FALSE	FALSE	FALSE	FALSE
			FALSE	FALSE	FALSE	FALSE	FALSE	FALSE	FALSE	FALSE
			FALSE	FALSE	FALSE	FALSE	FALSE	FALSE	FALSE	FALSE
			FALSE	FALSE	FALSE	FALSE	FALSE	FALSE	FALSE	FALSE
			FALSE	FALSE	FALSE	FALSE	FALSE	FALSE	FALSE	FALSE
			FALSE	FALSE	FALSE	FALSE	FALSE	FALSE	FALSE	FALSE
			FALSE	FALSE	FALSE	FALSE	FALSE	FALSE	FALSE	FALSE
			FALSE	FALSE	FALSE	FALSE	FALSE	FALSE	FALSE	FALSE
			FALSE	FALSE	FALSE	FALSE	FALSE	FALSE	FALSE	FALSE
			FALSE	FALSE	FALSE	FALSE	FALSE	FALSE	FALSE	FALSE
			FALSE	FALSE	FALSE	FALSE	FALSE	FALSE	FALSE	FALSE
			FALSE	FALSE	FALSE	FALSE	FALSE	FALSE	FALSE	FALSE
			FALSE	FALSE	FALSE	FALSE	FALSE	FALSE	FALSE	FALSE
			FALSE	FALSE	FALSE	FALSE	FALSE	FALSE	FALSE	FALSE
			FALSE	FALSE	FALSE	FALSE	FALSE	FALSE	FALSE	FALSE
			FALSE	FALSE	FALSE	FALSE	FALSE	FALSE	FALSE	FALSE
			FALSE	FALSE	FALSE	FALSE	FALSE	FALSE	FALSE	FALSE
			FALSE	FALSE	FALSE	FALSE	FALSE	FALSE	FALSE	FALSE
			FALSE	FALSE	FALSE	FALSE	FALSE	FALSE	FALSE	FALSE
			FALSE	FALSE	FALSE	FALSE	FALSE	FALSE	FALSE	FALSE
			FALSE	FALSE	FALSE	FALSE	FALSE	FALSE	FALSE	FALSE
			FALSE	FALSE	FALSE	FALSE	FALSE	FALSE	FALSE	FALSE
			FALSE	FALSE	FALSE	FALSE	FALSE	FALSE	FALSE	FALSE
			FALSE	FALSE	FALSE	FALSE	FALSE	FALSE	FALSE	FALSE
			FALSE	FALSE	FALSE	FALSE	FALSE	FALSE	FALSE	FALSE
			FALSE	FALSE	FALSE	FALSE	FALSE	FALSE	FALSE	FALSE
			FALSE	FALSE	FALSE	FALSE	FALSE	FALSE	FALSE	FALSE
			FALSE	FALSE	FALSE	FALSE	FALSE	FALSE	FALSE	FALSE
			FALSE	FALSE	FALSE	FALSE	FALSE	FALSE	FALSE	FALSE
			FALSE	FALSE	FALSE	FALSE	FALSE	FALSE	FALSE	FALSE
			FALSE	FALSE	FALSE	FALSE	FALSE	FALSE	FALSE	FALSE
			FALSE	FALSE	FALSE	FALSE	FALSE	FALSE	FALSE	FALSE
			FALSE	FALSE	FALSE	FALSE	FALSE	FALSE	FALSE	FALSE
			FALSE	FALSE	FALSE	FALSE	FALSE	FALSE	FALSE	FALSE
			FALSE	FALSE	FALSE	FALSE	FALSE	FALSE	FALSE	FALSE
			FALSE	FALSE	FALSE	FALSE	FALSE	FALSE	FALSE	FALSE
			FALSE	FALSE	FALSE	FALSE	FALSE	FALSE	FALSE	FALSE
			FALSE	FALSE	FALSE	FALSE	FALSE	FALSE	FALSE	FALSE
			FALSE	FALSE	FALSE	FALSE	FALSE	FALSE	FALSE	FALSE
			FALSE	FALSE	FALSE	FALSE	FALSE	FALSE	FALSE	FALSE
			FALSE	FALSE	FALSE	FALSE	FALSE	FALSE	FALSE	FALSE
			FALSE	FALSE	FALSE	FALSE	FALSE	FALSE	FALSE	FALSE
			FALSE	FALSE	FALSE	FALSE	FALSE	FALSE	FALSE	FALSE
			FALSE	FALSE	FALSE	FALSE	FALSE	FALSE	FALSE	FALSE
			FALSE	FALSE	FALSE	FALSE	FALSE	FALSE	FALSE	FALSE
			FALSE	FALSE	FALSE	FALSE	FALSE	FALSE	FALSE	FALSE
			FALSE	FALSE	FALSE	FALSE	FALSE	FALSE	FALSE	FALSE
			FALSE	FALSE	FALSE	FALSE	FALSE	FALSE	FALSE	FALSE
			FALSE	FALSE	FALSE	FALSE	FALSE	FALSE	FALSE	FALSE
			FALSE	FALSE	FALSE	FALSE	FALSE	FALSE	FALSE	FALSE
			FALSE	FALSE	FALSE	FALSE	FALSE	FALSE	FALSE	FALSE
			FALSE	FALSE	FALSE	FALSE	FALSE	FALSE	FALSE	FALSE
			FALSE	FALSE	FALSE	FALSE	FALSE	FALSE	FALSE	FALSE
			FALSE	FALSE	FALSE	FALSE	FALSE	FALSE	FALSE	FALSE
			FALSE	FALSE	FALSE	FALSE	FALSE	FALSE	FALSE	FALSE
			FALSE	FALSE	FALSE	FALSE	FALSE	FALSE	FALSE	FALSE
			FALSE	FALSE	FALSE	FALSE	FALSE	FALSE	FALSE	FALSE
			FALSE	FALSE	FALSE	FALSE	FALSE	FALSE	FALSE	FALSE
			FALSE	FALSE	FALSE	FALSE	FALSE	FALSE	FALSE	FALSE
			FALSE	FALSE	FALSE	FALSE	FALSE	FALSE	FALSE	FALSE
			FALSE	FALSE	FALSE	FALSE	FALSE	FALSE	FALSE	FALSE
			FALSE	FALSE	FALSE	FALSE	FALSE	FALSE	FALSE	FALSE
			FALSE	FALSE	FALSE	FALSE	FALSE	FALSE	FALSE	FALSE
			FALSE	FALSE	FALSE	FALSE	FALSE	FALSE	FALSE	FALSE
			FALSE	FALSE	FALSE	FALSE	FALSE	FALSE	FALSE	FALSE
			FALSE	FALSE	FALSE	FALSE	FALSE	FALSE	FALSE	FALSE
			FALSE	FALSE	FALSE	FALSE	FALSE	FALSE	FALSE	FALSE
			FALSE	FALSE	FALSE	FALSE	FALSE	FALSE	FALSE	FALSE
			FALSE	FALSE	FALSE	FALSE	FALSE	FALSE	FALSE	FALSE
			FALSE	FALSE	FALSE	FALSE	FALSE	FALSE	FALSE	FALSE
			FALSE	FALSE	FALSE	FALSE	FALSE	FALSE	FALSE	FALSE
			FALSE	FALSE	FALSE	FALSE	FALSE	FALSE	FALSE	FALSE
			FALSE	FALSE	FALSE	FALSE	FALSE	FALSE	FALSE	FALSE
			FALSE	FALSE	FALSE	FALSE	FALSE	FALSE	FALSE	FALSE
			FALSE	FALSE	FALSE	FALSE	FALSE	FALSE	FALSE	FALSE
			FALSE	FALSE	FALSE	FALSE	FALSE	FALSE	FALSE	FALSE
			FALSE	FALSE	FALSE	FALSE	FALSE	FALSE	FALSE	FALSE
			FALSE	FALSE	FALSE	FALSE	FALSE	FALSE	FALSE	FALSE
			FALSE	FALSE	FALSE	FALSE	FALSE	FALSE	FALSE	FALSE
			FALSE	FALSE	FALSE	FALSE	FALSE	FALSE	FALSE	FALSE
			FALSE	FALSE	FALSE	FALSE	FALSE	FALSE	FALSE	FALSE
			FALSE	FALSE	FALSE	FALSE	FALSE	FALSE	FALSE	FALSE
			FALSE	FALSE	FALSE	FALSE	FALSE	FALSE	FALSE	FALSE
			FALSE	FALSE	FALSE	FALSE	FALSE	FALSE	FALSE	FALSE
			FALSE	FALSE	FALSE	FALSE	FALSE	FALSE	FALSE	FALSE
			FALSE	FALSE	FALSE	FALSE	FALSE	FALSE	FALSE	FALSE
			FALSE	FALSE	FALSE	FALSE	FALSE	FALSE	FALSE	FALSE
			FALSE	FALSE	FALSE	FALSE	FALSE	FALSE	FALSE	FALSE
			FALSE	FALSE	FALSE	FALSE	FALSE	FALSE	FALSE	FALSE
			FALSE	FALSE	FALSE	FALSE	FALSE	FALSE	FALSE	FALSE
			FALSE	FALSE	FALSE	FALSE	FALSE	FALSE	FALSE	FALSE
			FALSE	FALSE	FALSE	FALSE	FALSE	FALSE	FALSE	FALSE
			FALSE	FALSE	FALSE	FALSE	FALSE	FALSE	FALSE	FALSE
			FALSE	FALSE	FALSE	FALSE	FALSE	FALSE	FALSE	FALSE
			FALSE	FALSE	FALSE	FALSE	FALSE	FALSE	FALSE	FALSE
			FALSE	FALSE	FALSE	FALSE	FALSE	FALSE	FALSE	FALSE
			FALSE	FALSE	FALSE	FALSE	FALSE	FALSE	FALSE	FALSE
			FALSE	FALSE	FALSE	FALSE	FALSE	FALSE	FALSE	FALSE
			FALSE	FALSE	FALSE	FALSE	FALSE	FALSE	FALSE	FALSE
			FALSE	FALSE	FALSE	FALSE	FALSE	FALSE	FALSE	FALSE
			FALSE	FALSE	FALSE	FALSE	FALSE	FALSE	FALSE	FALSE
			FALSE	FALSE	FALSE	FALSE	FALSE	FALSE	FALSE	FALSE
			FALSE	FALSE	FALSE	FALSE	FALSE	FALSE	FALSE	FALSE
			FALSE	FALSE	FALSE	FALSE	FALSE	FALSE	FALSE	FALSE
			FALSE	FALSE	FALSE	FALSE	FALSE	FALSE	FALSE	FALSE
			FALSE	FALSE	FALSE	FALSE	FALSE	FALSE	FALSE	FALSE
			FALSE	FALSE	FALSE	FALSE	FALSE	FALSE	FALSE	FALSE
			FALSE	FALSE	FALSE	FALSE	FALSE	FALSE	FALSE	FALSE
			FALSE	FALSE	FALSE	FALSE	FALSE	FALSE	FALSE	FALSE
			FALSE	FALSE	FALSE	FALSE	FALSE	FALSE	FALSE	FALSE
			FALSE	FALSE	FALSE	FALSE	FALSE	FALSE	FALSE	FALSE
			FALSE	FALSE	FALSE	FALSE	FALSE	FALSE	FALSE	FALSE
			FALSE	FALSE	FALSE	FALSE	FALSE	FALSE	FALSE	FALSE
			FALSE	FALSE	FALSE	FALSE	FALSE	FALSE	FALSE	FALSE
			FALSE	FALSE	FALSE	FALSE	FALSE	FALSE	FALSE	FALSE
			FALSE	FALSE	FALSE	FALSE	FALSE	FALSE	FALSE	FALSE
			FALSE	FALSE	FALSE	FALSE	FALSE	FALSE	FALSE	FALSE
			FALSE	FALSE	FALSE	FALSE	FALSE	FALSE	FALSE	FALSE
			FALSE	FALSE	FALSE	FALSE	FALSE	FALSE	FALSE	FALSE
			FALSE	FALSE	FALSE	FALSE	FALSE	FALSE	FALSE	FALSE
			FALSE	FALSE	FALSE	FALSE	FALSE	FALSE	FALSE	FALSE
			FALSE	FALSE	FALSE	FALSE	FALSE	FALSE	FALSE	FALSE
			FALSE	FALSE	FALSE	FALSE	FALSE	FALSE	FALSE	FALSE
			FALSE	FALSE	FALSE	FALSE	FALSE	FALSE	FALSE	FALSE
			FALSE	FALSE	FALSE	FALSE	FALSE	FALSE	FALSE	FALSE
			FALSE	FALSE	FALSE	FALSE	FALSE	FALSE	FALSE	FALSE
			FALSE	FALSE	FALSE	FALSE	FALSE	FALSE	FALSE	FALSE
			FALSE	FALSE	FALSE	FALSE	FALSE	FALSE	FALSE	FALSE
			FALSE	FALSE	FALSE	FALSE	FALSE	FALSE	FALSE	FALSE
			FALSE	FALSE	FALSE	FALSE	FALSE	FALSE	FALSE	FALSE
			FALSE	FALSE	FALSE	FALSE	FALSE	FALSE	FALSE	FALSE
			FALSE	FALSE	FALSE	FALSE	FALSE	FALSE	FALSE	FALSE
			FALSE	FALSE	FALSE	FALSE	FALSE	FALSE	FALSE	FALSE
			FALSE	FALSE	FALSE	FALSE	FALSE	FALSE	FALSE	FALSE
			FALSE	FALSE	FALSE	FALSE	FALSE	FALSE	FALSE	FALSE
			FALSE	FALSE	FALSE	FALSE	FALSE	FALSE	FALSE	FALSE
			FALSE	FALSE	FALSE	FALSE	FALSE	FALSE	FALSE	FALSE
			FALSE	FALSE	FALSE	FALSE	FALSE	FALSE	FALSE	FALSE
			FALSE	FALSE	FALSE	FALSE	FALSE	FALSE	FALSE	FALSE
			FALSE	FALSE	FALSE	FALSE	FALSE	FALSE	FALSE	FALSE
			FALSE	FALSE	FALSE	FALSE	FALSE	FALSE	FALSE	FALSE
			FALSE	FALSE	FALSE	FALSE	FALSE	FALSE	FALSE	FALSE
			FALSE	FALSE	FALSE	FALSE	FALSE	FALSE	FALSE	FALSE
			FALSE	FALSE	FALSE	FALSE	FALSE	FALSE	FALSE	FALSE
			FALSE	FALSE	FALSE	FALSE	FALSE	FALSE	FALSE	FALSE
			FALSE	FALSE	FALSE	FALSE	FALSE	FALSE	FALSE	FALSE
			FALSE	FALSE	FALSE	FALSE	FALSE	FALSE	FALSE	FALSE
			FALSE	FALSE	FALSE	FALSE	FALSE	FALSE	FALSE	FALSE
			FALSE	FALSE	FALSE	FALSE	FALSE	FALSE	FALSE	FALSE
			FALSE	FALSE	FALSE	FALSE	FALSE	FALSE	FALSE	FALSE
			FALSE	FALSE	FALSE	FALSE	FALSE	FALSE	FALSE	FALSE
			FALSE	FALSE	FALSE	FALSE	FALSE	FALSE	FALSE	FALSE
			FALSE	FALSE	FALSE	FALSE	FALSE	FALSE	FALSE	FALSE
			FALSE	FALSE	FALSE	FALSE	FALSE	FALSE	FALSE	FALSE
			FALSE	FALSE	FALSE	FALSE	FALSE	FALSE	FALSE	FALSE
			FALSE	FALSE	FALSE	FALSE	FALSE	FALSE	FALSE	FALSE
			FALSE	FALSE	FALSE	FALSE	FALSE	FALSE	FALSE	FALSE
			FALSE	FALSE	FALSE	FALSE	FALSE	FALSE	FALSE	FALSE
			FALSE	FALSE	FALSE	FALSE	FALSE	FALSE	FALSE	FALSE
			FALSE	FALSE	FALSE	FALSE	FALSE	FALSE	FALSE	FALSE
			FALSE	FALSE	FALSE	FALSE	FALSE	FALSE	FALSE	FALSE
			FALSE	FALSE	FALSE	FALSE	FALSE	FALSE	FALSE	FALSE
			FALSE	FALSE	FALSE	FALSE	FALSE	FALSE	FALSE	FALSE
			FALSE	FALSE	FALSE	FALSE	FALSE	FALSE	FALSE	FALSE
			FALSE	FALSE	FALSE	FALSE	FALSE	FALSE	FALSE	FALSE
			FALSE	FALSE	FALSE	FALSE	FALSE	FALSE	FALSE	FALSE
			FALSE	FALSE	FALSE	FALSE	FALSE	FALSE	FALSE	FALSE
			FALSE	FALSE	FALSE	FALSE	FALSE	FALSE	FALSE	FALSE
			FALSE	FALSE	FALSE	FALSE	FALSE	FALSE	FALSE	FALSE
			FALSE	FALSE	FALSE	FALSE	FALSE	FALSE	FALSE	FALSE
			FALSE	FALSE	FALSE	FALSE	FALSE	FALSE	FALSE	FALSE
			FALSE	FALSE	FALSE	FALSE	FALSE	FALSE	FALSE	FALSE
			FALSE	FALSE	FALSE	FALSE	FALSE	FALSE	FALSE	FALSE
			FALSE	FALSE	FALSE	FALSE	FALSE	FALSE	FALSE	FALSE
			FALSE	FALSE	FALSE	FALSE	FALSE	FALSE	FALSE	FALSE
			FALSE	FALSE	FALSE	FALSE	FALSE	FALSE	FALSE	FALSE
			FALSE	FALSE	FALSE	FALSE	FALSE	FALSE	FALSE	FALSE
			FALSE	FALSE	FALSE	FALSE	FALSE	FALSE	FALSE	FALSE
			FALSE	FALSE	FALSE	FALSE	FALSE	FALSE	FALSE	FALSE
			FALSE	FALSE	FALSE	FALSE	FALSE	FALSE	FALSE	FALSE
			FALSE	FALSE	FALSE	FALSE	FALSE	FALSE	FALSE	FALSE
			FALSE	FALSE	FALSE	FALSE	FALSE	FALSE	FALSE	FALSE
			FALSE	FALSE	FALSE	FALSE	FALSE	FALSE	FALSE	FALSE
			FALSE	FALSE	FALSE	FALSE	FALSE	FALSE	FALSE	FALSE
			FALSE	FALSE	FALSE	FALSE	FALSE	FALSE	FALSE	FALSE
			FALSE	FALSE	FALSE	FALSE	FALSE	FALSE	FALSE	FALSE
			FALSE	FALSE	FALSE	FALSE	FALSE	FALSE	FALSE	FALSE
			FALSE	FALSE	FALSE	FALSE	FALSE	FALSE	FALSE	FALSE
			FALSE	FALSE	FALSE	FALSE	FALSE	FALSE	FALSE	FALSE
			FALSE	FALSE	FALSE	FALSE	FALSE	FALSE	FALSE	FALSE
			FALSE	FALSE	FALSE	FALSE	FALSE	FALSE	FALSE	FALSE
			FALSE	FALSE	FALSE	FALSE	FALSE	FALSE	FALSE	FALSE
			FALSE	FALSE	FALSE	FALSE	FALSE	FALSE	FALSE	FALSE
			FALSE	FALSE	FALSE	FALSE	FALSE	FALSE	FALSE	FALSE
			FALSE	FALSE	FALSE	FALSE	FALSE	FALSE	FALSE	FALSE
			FALSE	FALSE	FALSE	FALSE	FALSE	FALSE	FALSE	FALSE
			FALSE	FALSE	FALSE	FALSE	FALSE	FALSE	FALSE	FALSE
			FALSE	FALSE	FALSE	FALSE	FALSE	FALSE	FALSE	FALSE
			FALSE	FALSE	FALSE	FALSE	FALSE	FALSE	FALSE	FALSE
			FALSE	FALSE	FALSE	FALSE	FALSE	FALSE	FALSE	FALSE
			FALSE	FALSE	FALSE	FALSE	FALSE	FALSE	FALSE	FALSE
			FALSE	FALSE	FALSE	FALSE	FALSE	FALSE	FALSE	FALSE
			FALSE	FALSE	FALSE	FALSE	FALSE	FALSE	FALSE	FALSE
			FALSE	FALSE	FALSE	FALSE	FALSE	FALSE	FALSE	FALSE
			FALSE	FALSE	FALSE	FALSE	FALSE	FALSE	FALSE	FALSE
			FALSE	FALSE	FALSE	FALSE	FALSE	FALSE	FALSE	FALSE
			FALSE	FALSE	FALSE	FALSE	FALSE	FALSE	FALSE	FALSE
			FALSE	FALSE	FALSE	FALSE	FALSE	FALSE	FALSE	FALSE
			FALSE	FALSE	FALSE	FALSE	FALSE	FALSE	FALSE	FALSE
			FALSE	FALSE	FALSE	FALSE	FALSE	FALSE	FALSE	FALSE
			FALSE	FALSE	FALSE	FALSE	FALSE	FALSE	FALSE	FALSE
			FALSE	FALSE	FALSE	FALSE	FALSE	FALSE	FALSE	FALSE
			FALSE	FALSE	FALSE	FALSE	FALSE	FALSE	FALSE	FALSE
			FALSE	FALSE	FALSE	FALSE	FALSE	FALSE	FALSE	FALSE
			FALSE	FALSE	FALSE	FALSE	FALSE	FALSE	FALSE	FALSE
			FALSE	FALSE	FALSE	FALSE	FALSE	FALSE	FALSE	FALSE
			FALSE	FALSE	FALSE	FALSE	FALSE	FALSE	FALSE	FALSE
			FALSE	FALSE	FALSE	FALSE	FALSE	FALSE	FALSE	FALSE
			FALSE	FALSE	FALSE	FALSE	FALSE	FALSE	FALSE	FALSE
			FALSE	FALSE	FALSE	FALSE	FALSE	FALSE	FALSE	FALSE
			FALSE	FALSE	FALSE	FALSE	FALSE	FALSE	FALSE	FALSE
			FALSE	FALSE	FALSE	FALSE	FALSE	FALSE	FALSE	FALSE
			FALSE	FALSE	FALSE	FALSE	FALSE	FALSE	FALSE	FALSE
			FALSE	FALSE	FALSE	FALSE	FALSE	FALSE	FALSE	FALSE
			FALSE	FALSE	FALSE	FALSE	FALSE	FALSE	FALSE	FALSE
			FALSE	FALSE	FALSE	FALSE	FALSE	FALSE	FALSE	FALSE
			FALSE	FALSE	FALSE	FALSE	FALSE	FALSE	FALSE	FALSE
			FALSE	FALSE	FALSE	FALSE	FALSE	FALSE	FALSE	FALSE
			FALSE	FALSE	FALSE	FALSE	FALSE	FALSE	FALSE	FALSE
			FALSE	FALSE	FALSE	FALSE	FALSE	FALSE	FALSE	FALSE
			FALSE	FALSE	FALSE	FALSE	FALSE	FALSE	FALSE	FALSE
			FALSE	FALSE	FALSE	FALSE	FALSE	FALSE	FALSE	FALSE
			FALSE	FALSE	FALSE	FALSE	FALSE	FALSE	FALSE	FALSE
			FALSE	FALSE	FALSE	FALSE	FALSE	FALSE	FALSE	FALSE
			FALSE	FALSE	FALSE	FALSE	FALSE	FALSE	FALSE	FALSE
			FALSE	FALSE	FALSE	FALSE	FALSE	FALSE	FALSE	FALSE
			FALSE	FALSE	FALSE	FALSE	FALSE	FALSE	FALSE	FALSE
			FALSE	FALSE	FALSE	FALSE	FALSE	FALSE	FALSE	FALSE
			FALSE	FALSE	FALSE	FALSE	FALSE	FALSE	FALSE	FALSE
			FALSE	FALSE	FALSE	FALSE	FALSE	FALSE	FALSE	FALSE
			FALSE	FALSE	FALSE	FALSE	FALSE	FALSE	FALSE	FALSE
			FALSE	FALSE	FALSE	FALSE	FALSE	FALSE	FALSE	FALSE
			FALSE	FALSE	FALSE	FALSE	FALSE	FALSE	FALSE	FALSE
			FALSE	FALSE	FALSE	FALSE	FALSE	FALSE	FALSE	FALSE
			FALSE	FALSE	FALSE	FALSE	FALSE	FALSE	FALSE	FALSE
			FALSE	FALSE	FALSE	FALSE	FALSE	FALSE	FALSE	FALSE
			FALSE	FALSE	FALSE	FALSE	FALSE	FALSE	FALSE	FALSE
			FALSE	FALSE	FALSE	FALSE	FALSE	FALSE	FALSE	FALSE
			FALSE	FALSE	FALSE	FALSE	FALSE	FALSE	FALSE	FALSE
			FALSE	FALSE	FALSE	FALSE	FALSE	FALSE	FALSE	FALSE
			FALSE	FALSE	FALSE	FALSE	FALSE	FALSE	FALSE	FALSE
			FALSE	FALSE	FALSE	FALSE	FALSE	FALSE	FALSE	FALSE
			FALSE	FALSE	FALSE	FALSE	FALSE	FALSE	FALSE	FALSE
			FALSE	FALSE	FALSE	FALSE	FALSE	FALSE	FALSE	FALSE
			FALSE	FALSE	FALSE	FALSE	FALSE	FALSE	FALSE	FALSE
			FALSE	FALSE	FALSE	FALSE	FALSE	FALSE	FALSE	FALSE
			FALSE	FALSE	FALSE	FALSE	FALSE	FALSE	FALSE	FALSE
			FALSE	FALSE	FALSE	FALSE	FALSE	FALSE	FALSE	FALSE
			FALSE	FALSE	FALSE	FALSE	FALSE	FALSE	FALSE	FALSE
			FALSE	FALSE	FALSE	FALSE	FALSE	FALSE	FALSE	FALSE
			FALSE	FALSE	FALSE	FALSE	FALSE	FALSE	FALSE	FALSE
			FALSE	FALSE	FALSE	FALSE	FALSE	FALSE	FALSE	FALSE
			FALSE	FALSE	FALSE	FALSE	FALSE	FALSE	FALSE	FALSE
			FALSE	FALSE	FALSE	FALSE	FALSE	FALSE	FALSE	FALSE
			FALSE	FALSE	FALSE	FALSE	FALSE	FALSE	FALSE	FALSE
			FALSE	FALSE	FALSE	FALSE	FALSE	FALSE	FALSE	FALSE
			FALSE	FALSE	FALSE	FALSE	FALSE	FALSE	FALSE	FALSE
			FALSE	FALSE	FALSE	FALSE	FALSE	FALSE	FALSE	FALSE
			FALSE	FALSE	FALSE	FALSE	FALSE	FALSE	FALSE	FALSE
			FALSE	FALSE	FALSE	FALSE	FALSE	FALSE	FALSE	FALSE
			FALSE	FALSE	FALSE	FALSE	FALSE	FALSE	FALSE	FALSE
			FALSE	FALSE	FALSE	FALSE	FALSE	FALSE	FALSE	FALSE
			FALSE	FALSE	FALSE	FALSE	FALSE	FALSE	FALSE	FALSE
			FALSE	FALSE	FALSE	FALSE	FALSE	FALSE	FALSE	FALSE
			FALSE	FALSE	FALSE	FALSE	FALSE	FALSE	FALSE	FALSE
			FALSE	FALSE	FALSE	FALSE	FALSE	FALSE	FALSE	FALSE
			FALSE	FALSE	FALSE	FALSE	FALSE	FALSE	FALSE	FALSE
			FALSE	FALSE	FALSE	FALSE	FALSE	FALSE	FALSE	FALSE
			FALSE	FALSE	FALSE	FALSE	FALSE	FALSE	FALSE	FALSE
			FALSE	FALSE	FALSE	FALSE	FALSE	FALSE	FALSE	FALSE
			FALSE	FALSE	FALSE	FALSE	FALSE	FALSE	FALSE	FALSE
			FALSE	FALSE	FALSE	FALSE	FALSE	FALSE	FALSE	FALSE
			FALSE	FALSE	FALSE	FALSE	FALSE	FALSE	FALSE	FALSE
			FALSE	FALSE	FALSE	FALSE	FALSE	FALSE	FALSE	FALSE
			FALSE	FALSE	FALSE	FALSE	FALSE	FALSE	FALSE	FALSE
			FALSE	FALSE	FALSE	FALSE	FALSE	FALSE	FALSE	FALSE
			FALSE	FALSE	FALSE	FALSE	FALSE	FALSE	FALSE	FALSE
			FALSE	FALSE	FALSE	FALSE	FALSE	FALSE	FALSE	FALSE
			FALSE	FALSE	FALSE	FALSE	FALSE	FALSE	FALSE	FALSE
			FALSE	FALSE	FALSE	FALSE	FALSE	FALSE	FALSE	FALSE
			FALSE	FALSE	FALSE	FALSE	FALSE	FALSE	FALSE	FALSE
			FALSE	FALSE	FALSE	FALSE	FALSE	FALSE	FALSE	FALSE
			FALSE	FALSE	FALSE	FALSE	FALSE	FALSE	FALSE	FALSE
			FALSE	FALSE	FALSE	FALSE	FALSE	FALSE	FALSE	FALSE
			FALSE	FALSE	FALSE	FALSE	FALSE	FALSE	FALSE	FALSE
			FALSE	FALSE	FALSE	FALSE	FALSE	FALSE	FALSE	FALSE
			FALSE	FALSE	FALSE	FALSE	FALSE	FALSE	FALSE	FALSE
			FALSE	FALSE	FALSE	FALSE	FALSE	FALSE	FALSE	FALSE
			FALSE	FALSE	FALSE	FALSE	FALSE	FALSE	FALSE	FALSE
			FALSE	FALSE	FALSE	FALSE	FALSE	FALSE	FALSE	FALSE
			FALSE	FALSE	FALSE	FALSE	FALSE	FALSE	FALSE	FALSE
			FALSE	FALSE	FALSE	FALSE	FALSE	FALSE	FALSE	FALSE
			FALSE	FALSE	FALSE	FALSE	FALSE	FALSE	FALSE	FALSE
			FALSE	FALSE	FALSE	FALSE	FALSE	FALSE	FALSE	FALSE
			FALSE	FALSE	FALSE	FALSE	FALSE	FALSE	FALSE	FALSE
			FALSE	FALSE	FALSE	FALSE	FALSE	FALSE	FALSE	FALSE
			FALSE	FALSE	FALSE	FALSE	FALSE	FALSE	FALSE	FALSE
			FALSE	FALSE	FALSE	FALSE	FALSE	FALSE	FALSE	FALSE
			FALSE	FALSE	FALSE	FALSE	FALSE	FALSE	FALSE	FALSE
			FALSE	FALSE	FALSE	FALSE	FALSE	FALSE	FALSE	FALSE
			FALSE	FALSE	FALSE	FALSE	FALSE	FALSE	FALSE	FALSE
			FALSE	FALSE	FALSE	FALSE	FALSE	FALSE	FALSE	FALSE
			FALSE	FALSE	FALSE	FALSE	FALSE	FALSE	FALSE	FALSE
			FALSE	FALSE	FALSE	FALSE	FALSE	FALSE	FALSE	FALSE
			FALSE	FALSE	FALSE	FALSE	FALSE	FALSE	FALSE	FALSE
			FALSE	FALSE	FALSE	FALSE	FALSE	FALSE	FALSE	FALSE
			FALSE	FALSE	FALSE	FALSE	FALSE	FALSE	FALSE	FALSE
			FALSE	FALSE	FALSE	FALSE	FALSE	FALSE	FALSE	FALSE
			FALSE	FALSE	FALSE	FALSE	FALSE	FALSE	FALSE	FALSE
			FALSE	FALSE	FALSE	FALSE	FALSE	FALSE	FALSE	FALSE
			FALSE	FALSE	FALSE	FALSE	FALSE	FALSE	FALSE	FALSE
			FALSE	FALSE	FALSE	FALSE	FALSE	FALSE	FALSE	FALSE
			FALSE	FALSE	FALSE	FALSE	FALSE	FALSE	FALSE	FALSE
			FALSE	FALSE	FALSE	FALSE	FALSE	FALSE	FALSE	FALSE
			FALSE	FALSE	FALSE	FALSE	FALSE	FALSE	FALSE	FALSE
			FALSE	FALSE	FALSE	FALSE	FALSE	FALSE	FALSE	FALSE
			FALSE	FALSE	FALSE	FALSE	FALSE	FALSE	FALSE	FALSE
			FALSE	FALSE	FALSE	FALSE	FALSE	FALSE	FALSE	FALSE
			FALSE	FALSE	FALSE	FALSE	FALSE	FALSE	FALSE	FALSE
			FALSE	FALSE	FALSE	FALSE	FALSE	FALSE	FALSE	FALSE
			FALSE	FALSE	FALSE	FALSE	FALSE	FALSE	FALSE	FALSE
			FALSE	FALSE	FALSE	FALSE	FALSE	FALSE	FALSE	FALSE
			FALSE	FALSE	FALSE	FALSE	FALSE	FALSE	FALSE	FALSE
			FALSE	FALSE	FALSE	FALSE	FALSE	FALSE	FALSE	FALSE
			FALSE	FALSE	FALSE	FALSE	FALSE	FALSE	FALSE	FALSE
			FALSE	FALSE	FALSE	FALSE	FALSE	FALSE	FALSE	FALSE
			FALSE	FALSE	FALSE	FALSE	FALSE	FALSE	FALSE	FALSE
			FALSE	FALSE	FALSE	FALSE	FALSE	FALSE	FALSE	FALSE
			FALSE	FALSE	FALSE	FALSE	FALSE	FALSE	FALSE	FALSE
			FALSE	FALSE	FALSE	FALSE	FALSE	FALSE	FALSE	FALSE
			FALSE	FALSE	FALSE	FALSE	FALSE	FALSE	FALSE	FALSE
			FALSE	FALSE	FALSE	FALSE	FALSE	FALSE	FALSE	FALSE
			FALSE	FALSE	FALSE	FALSE	FALSE	FALSE	FALSE	FALSE
			FALSE	FALSE	FALSE	FALSE	FALSE	FALSE	FALSE	FALSE
			FALSE	FALSE	FALSE	FALSE	FALSE	FALSE	FALSE	FALSE
			FALSE	FALSE	FALSE	FALSE	FALSE	FALSE	FALSE	FALSE
			FALSE	FALSE	FALSE	FALSE	FALSE	FALSE	FALSE	FALSE
			FALSE	FALSE	FALSE	FALSE	FALSE	FALSE	FALSE	FALSE
			FALSE	FALSE	FALSE	FALSE	FALSE	FALSE	FALSE	FALSE
			FALSE	FALSE	FALSE	FALSE	FALSE	FALSE	FALSE	FALSE
			FALSE	FALSE	FALSE	FALSE	FALSE	FALSE	FALSE	FALSE
			FALSE	FALSE	FALSE	FALSE	FALSE	FALSE	FALSE	FALSE
			FALSE	FALSE	FALSE	FALSE	FALSE	FALSE	FALSE	FALSE
			FALSE	FALSE	FALSE	FALSE	FALSE	FALSE	FALSE	FALSE
			FALSE	FALSE	FALSE	FALSE	FALSE	FALSE	FALSE	FALSE
			FALSE	FALSE	FALSE	FALSE	FALSE	FALSE	FALSE	FALSE
			FALSE	FALSE	FALSE	FALSE	FALSE	FALSE	FALSE	FALSE
			FALSE	FALSE	FALSE	FALSE	FALSE	FALSE	FALSE	FALSE
			FALSE	FALSE	FALSE	FALSE	FALSE	FALSE	FALSE	FALSE
			FALSE	FALSE	FALSE	FALSE	FALSE	FALSE	FALSE	FALSE
			FALSE	FALSE	FALSE	FALSE	FALSE	FALSE	FALSE	FALSE
			FALSE	FALSE	FALSE	FALSE	FALSE	FALSE	FALSE	FALSE
			FALSE	FALSE	FALSE	FALSE	FALSE	FALSE	FALSE	FALSE
			FALSE	FALSE	FALSE	FALSE	FALSE	FALSE	FALSE	FALSE
			FALSE	FALSE	FALSE	FALSE	FALSE	FALSE	FALSE	FALSE
			FALSE	FALSE	FALSE	FALSE	FALSE	FALSE	FALSE	FALSE
			FALSE	FALSE	FALSE	FALSE	FALSE	FALSE	FALSE	FALSE
			FALSE	FALSE	FALSE	FALSE	FALSE	FALSE	FALSE	FALSE
			FALSE	FALSE	FALSE	FALSE	FALSE	FALSE	FALSE	FALSE
			FALSE	FALSE	FALSE	FALSE	FALSE	FALSE	FALSE	FALSE
			FALSE	FALSE	FALSE	FALSE	FALSE	FALSE	FALSE	FALSE
			FALSE	FALSE	FALSE	FALSE	FALSE	FALSE	FALSE	FALSE
			FALSE	FALSE	FALSE	FALSE	FALSE	FALSE	FALSE	FALSE
			FALSE	FALSE	FALSE	FALSE	FALSE	FALSE	FALSE	FALSE
			FALSE	FALSE	FALSE	FALSE	FALSE	FALSE	FALSE	FALSE
			FALSE	FALSE	FALSE	FALSE	FALSE	FALSE	FALSE	FALSE
			FALSE	FALSE	FALSE	FALSE	FALSE	FALSE	FALSE	FALSE
			FALSE	FALSE	FALSE	FALSE	FALSE	FALSE	FALSE	FALSE
			FALSE	FALSE	FALSE	FALSE	FALSE	FALSE	FALSE	FALSE
			FALSE	FALSE	FALSE	FALSE	FALSE	FALSE	FALSE	FALSE
			FALSE	FALSE	FALSE	FALSE	FALSE	FALSE	FALSE	FALSE
			FALSE	FALSE	FALSE	FALSE	FALSE	FALSE	FALSE	FALSE
			FALSE	FALSE	FALSE	FALSE	FALSE	FALSE	FALSE	FALSE
			FALSE	FALSE	FALSE	FALSE	FALSE	FALSE	FALSE	FALSE
			FALSE	FALSE	FALSE	FALSE	FALSE	FALSE	FALSE	FALSE
			FALSE	FALSE	FALSE	FALSE	FALSE	FALSE	FALSE	FALSE
			FALSE	FALSE	FALSE	FALSE	FALSE	FALSE	FALSE	FALSE
			FALSE	FALSE	FALSE	FALSE	FALSE	FALSE	FALSE	FALSE
			FALSE	FALSE	FALSE	FALSE	FALSE	FALSE	FALSE	FALSE
			FALSE	FALSE	FALSE	FALSE	FALSE	FALSE	FALSE	FALSE
			FALSE	FALSE	FALSE	FALSE	FALSE	FALSE	FALSE	FALSE
			FALSE	FALSE	FALSE	FALSE	FALSE	FALSE	FALSE	FALSE
			FALSE	FALSE	FALSE	FALSE	FALSE	FALSE	FALSE	FALSE
			FALSE	FALSE	FALSE	FALSE	FALSE	FALSE	FALSE	FALSE
			FALSE	FALSE	FALSE	FALSE	FALSE	FALSE	FALSE	FALSE
			FALSE	FALSE	FALSE	FALSE	FALSE	FALSE	FALSE	FALSE
			FALSE	FALSE	FALSE	FALSE	FALSE	FALSE	FALSE	FALSE
			FALSE	FALSE	FALSE	FALSE	FALSE	FALSE	FALSE	FALSE
			FALSE	FALSE	FALSE	FALSE	FALSE	FALSE	FALSE	FALSE
			FALSE	FALSE	FALSE	FALSE	FALSE	FALSE	FALSE	FALSE
			FALSE	FALSE	FALSE	FALSE	FALSE	FALSE	FALSE	FALSE
			FALSE	FALSE	FALSE	FALSE	FALSE	FALSE	FALSE	FALSE
			FALSE	FALSE	FALSE	FALSE	FALSE	FALSE	FALSE	FALSE
			FALSE	FALSE	FALSE	FALSE	FALSE	FALSE	FALSE	FALSE
			FALSE	FALSE	FALSE	FALSE	FALSE	FALSE	FALSE	FALSE
			FALSE	FALSE	FALSE	FALSE	FALSE	FALSE	FALSE	FALSE
			FALSE	FALSE	FALSE	FALSE	FALSE	FALSE	FALSE	FALSE
			FALSE	FALSE	FALSE	FALSE	FALSE	FALSE	FALSE	FALSE
			FALSE	FALSE	FALSE	FALSE	FALSE	FALSE	FALSE	FALSE
			FALSE	FALSE	FALSE	FALSE	FALSE	FALSE	FALSE	FALSE
			FALSE	FALSE	FALSE	FALSE	FALSE	FALSE	FALSE	FALSE
			FALSE	FALSE	FALSE	FALSE	FALSE	FALSE	FALSE	FALSE
			FALSE	FALSE	FALSE	FALSE	FALSE	FALSE	FALSE	FALSE
			FALSE	FALSE	FALSE	FALSE	FALSE	FALSE	FALSE	FALSE
			FALSE	FALSE	FALSE	FALSE	FALSE	FALSE	FALSE	FALSE
			FALSE	FALSE	FALSE	FALSE	FALSE	FALSE	FALSE	FALSE
			FALSE	FALSE	FALSE	FALSE	FALSE	FALSE	FALSE	FALSE
			FALSE	FALSE	FALSE	FALSE	FALSE	FALSE	FALSE	FALSE
			FALSE	FALSE	FALSE	FALSE	FALSE	FALSE	FALSE	FALSE
			FALSE	FALSE	FALSE	FALSE	FALSE	FALSE	FALSE	FALSE
			FALSE	FALSE	FALSE	FALSE	FALSE	FALSE	FALSE	FALSE
			FALSE	FALSE	FALSE	FALSE	FALSE	FALSE	FALSE	FALSE
			FALSE	FALSE	FALSE	FALSE	FALSE	FALSE	FALSE	FALSE
			FALSE	FALSE	FALSE	FALSE	FALSE	FALSE	FALSE	FALSE
			FALSE	FALSE	FALSE	FALSE	FALSE	FALSE	FALSE	FALSE
			FALSE	FALSE	FALSE	FALSE	FALSE	FALSE	FALSE	FALSE
			FALSE	FALSE	FALSE	FALSE	FALSE	FALSE	FALSE	FALSE
			FALSE	FALSE	FALSE	FALSE	FALSE	FALSE	FALSE	FALSE
			FALSE	FALSE	FALSE	FALSE	FALSE	FALSE	FALSE	FALSE
			FALSE	FALSE	FALSE	FALSE	FALSE	FALSE	FALSE	FALSE
			FALSE	FALSE	FALSE	FALSE	FALSE	FALSE	FALSE	FALSE
			FALSE	FALSE	FALSE	FALSE	FALSE	FALSE	FALSE	FALSE
			FALSE	FALSE	FALSE	FALSE	FALSE	FALSE	FALSE	FALSE
			FALSE	FALSE	FALSE	FALSE	FALSE	FALSE	FALSE	FALSE
			FALSE	FALSE	FALSE	FALSE	FALSE	FALSE	FALSE	FALSE
			FALSE	FALSE	FALSE	FALSE	FALSE	FALSE	FALSE	FALSE
			FALSE	FALSE	FALSE	FALSE	FALSE	FALSE	FALSE	FALSE
			FALSE	FALSE	FALSE	FALSE	FALSE	FALSE	FALSE	FALSE
			FALSE	FALSE	FALSE	FALSE	FALSE	FALSE	FALSE	FALSE
			FALSE	FALSE	FALSE	FALSE	FALSE	FALSE	FALSE	FALSE
			FALSE	FALSE	FALSE	FALSE	FALSE	FALSE	FALSE	FALSE
			FALSE	FALSE	FALSE	FALSE	FALSE	FALSE	FALSE	FALSE
			FALSE	FALSE	FALSE	FALSE	FALSE	FALSE	FALSE	FALSE
			FALSE	FALSE	FALSE	FALSE	FALSE	FALSE	FALSE	FALSE
			FALSE	FALSE	FALSE	FALSE	FALSE	FALSE	FALSE	FALSE
			FALSE	FALSE	FALSE	FALSE	FALSE	FALSE	FALSE	FALSE
			FALSE	FALSE	FALSE	FALSE	FALSE	FALSE	FALSE	FALSE
			FALSE	FALSE	FALSE	FALSE	FALSE	FALSE	FALSE	FALSE
			FALSE	FALSE	FALSE	FALSE	FALSE	FALSE	FALSE	FALSE
			FALSE	FALSE	FALSE	FALSE	FALSE	FALSE	FALSE	FALSE
			FALSE	FALSE	FALSE	FALSE	FALSE	FALSE	FALSE	FALSE
			FALSE	FALSE	FALSE	FALSE	FALSE	FALSE	FALSE	FALSE
			FALSE	FALSE	FALSE	FALSE	FALSE	FALSE	FALSE	FALSE
			FALSE	FALSE	FALSE	FALSE	FALSE	FALSE	FALSE	FALSE
			FALSE	FALSE	FALSE	FALSE	FALSE	FALSE	FALSE	FALSE
			FALSE	FALSE	FALSE	FALSE	FALSE	FALSE	FALSE	FALSE
			FALSE	FALSE	FALSE	FALSE	FALSE	FALSE	FALSE	FALSE
			FALSE	FALSE	FALSE	FALSE	FALSE	FALSE	FALSE	FALSE
			FALSE	FALSE	FALSE	FALSE	FALSE	FALSE	FALSE	FALSE
			FALSE	FALSE	FALSE	FALSE	FALSE	FALSE	FALSE	FALSE
			FALSE	FALSE	FALSE	FALSE	FALSE	FALSE	FALSE	FALSE
			FALSE	FALSE	FALSE	FALSE	FALSE	FALSE	FALSE	FALSE
			FALSE	FALSE	FALSE	FALSE	FALSE	FALSE	FALSE	FALSE
			FALSE	FALSE	FALSE	FALSE	FALSE	FALSE	FALSE	FALSE
			FALSE	FALSE	FALSE	FALSE	FALSE	FALSE	FALSE	FALSE
			FALSE	FALSE	FALSE	FALSE	FALSE	FALSE	FALSE	FALSE
			FALSE	FALSE	FALSE	FALSE	FALSE	FALSE	FALSE	FALSE
			FALSE	FALSE	FALSE	FALSE	FALSE	FALSE	FALSE	FALSE
			FALSE	FALSE	FALSE	FALSE	FALSE	FALSE	FALSE	FALSE
			FALSE	FALSE	FALSE	FALSE	FALSE	FALSE	FALSE	FALSE
			FALSE	FALSE	FALSE	FALSE	FALSE	FALSE	FALSE	FALSE
			FALSE	FALSE	FALSE	FALSE	FALSE	FALSE	FALSE	FALSE
			FALSE	FALSE	FALSE	FALSE	FALSE	FALSE	FALSE	FALSE
			FALSE	FALSE	FALSE	FALSE	FALSE	FALSE	FALSE	FALSE
			FALSE	FALSE	FALSE	FALSE	FALSE	FALSE	FALSE	FALSE
			FALSE	FALSE	FALSE	FALSE	FALSE	FALSE	FALSE	FALSE
			FALSE	FALSE	FALSE	FALSE	FALSE	FALSE	FALSE	FALSE
			FALSE	FALSE	FALSE	FALSE	FALSE	FALSE	FALSE	FALSE
			FALSE	FALSE	FALSE	FALSE	FALSE	FALSE	FALSE	FALSE
			FALSE	FALSE	FALSE	FALSE	FALSE	FALSE	FALSE	FALSE
			FALSE	FALSE	FALSE	FALSE	FALSE	FALSE	FALSE	FALSE
			FALSE	FALSE	FALSE	FALSE	FALSE	FALSE	FALSE	FALSE
			FALSE	FALSE	FALSE	FALSE	FALSE	FALSE	FALSE	FALSE
			FALSE	FALSE	FALSE	FALSE	FALSE	FALSE	FALSE	FALSE
			FALSE	FALSE	FALSE	FALSE	FALSE	FALSE	FALSE	FALSE
			FALSE	FALSE	FALSE	FALSE	FALSE	FALSE	FALSE	FALSE
			FALSE	FALSE	FALSE	FALSE	FALSE	FALSE	FALSE	FALSE
			FALSE	FALSE	FALSE	FALSE	FALSE	FALSE	FALSE	FALSE
			FALSE	FALSE	FALSE	FALSE	FALSE	FALSE	FALSE	FALSE
			FALSE	FALSE	FALSE	FALSE	FALSE	FALSE	FALSE	FALSE
			FALSE	FALSE	FALSE	FALSE	FALSE	FALSE	FALSE	FALSE
			FALSE	FALSE	FALSE	FALSE	FALSE	FALSE	FALSE	FALSE
			FALSE	FALSE	FALSE	FALSE	FALSE	FALSE	FALSE	FALSE
			FALSE	FALSE	FALSE	FALSE	FALSE	FALSE	FALSE	FALSE
			FALSE	FALSE	FALSE	FALSE	FALSE	FALSE	FALSE	FALSE
			FALSE	FALSE	FALSE	FALSE	FALSE	FALSE	FALSE	FALSE
			FALSE	FALSE	FALSE	FALSE	FALSE	FALSE	FALSE	FALSE
			FALSE	FALSE	FALSE	FALSE	FALSE	FALSE	FALSE	FALSE
			FALSE	FALSE	FALSE	FALSE	FALSE	FALSE	FALSE	FALSE
			FALSE	FALSE	FALSE	FALSE	FALSE	FALSE	FALSE	FALSE
			FALSE	FALSE	FALSE	FALSE	FALSE	FALSE	FALSE	FALSE
			FALSE	FALSE	FALSE	FALSE	FALSE	FALSE	FALSE	FALSE
			FALSE	FALSE	FALSE	FALSE	FALSE	FALSE	FALSE	FALSE
			FALSE	FALSE	FALSE	FALSE	FALSE	FALSE	FALSE	FALSE
			FALSE	FALSE	FALSE	FALSE	FALSE	FALSE	FALSE	FALSE
			FALSE	FALSE	FALSE	FALSE	FALSE	FALSE	FALSE	FALSE
			FALSE	FALSE	FALSE	FALSE	FALSE	FALSE	FALSE	FALSE
			FALSE	FALSE	FALSE	FALSE	FALSE	FALSE	FALSE	FALSE
			FALSE	FALSE	FALSE	FALSE	FALSE	FALSE	FALSE	FALSE
			FALSE	FALSE	FALSE	FALSE	FALSE	FALSE	FALSE	FALSE
			FALSE	FALSE	FALSE	FALSE	FALSE	FALSE	FALSE	FALSE
			FALSE	FALSE	FALSE	FALSE	FALSE	FALSE	FALSE	FALSE
			FALSE	FALSE	FALSE	FALSE	FALSE	FALSE	FALSE	FALSE
			FALSE	FALSE	FALSE	FALSE	FALSE	FALSE	FALSE	FALSE
			FALSE	FALSE	FALSE	FALSE	FALSE	FALSE	FALSE	FALSE
			FALSE	FALSE	FALSE	FALSE	FALSE	FALSE	FALSE	FALSE
			FALSE	FALSE	FALSE	FALSE	FALSE	FALSE	FALSE	FALSE
			FALSE	FALSE	FALSE	FALSE	FALSE	FALSE	FALSE	FALSE
			FALSE	FALSE	FALSE	FALSE	FALSE	FALSE	FALSE	FALSE
			FALSE	FALSE	FALSE	FALSE	FALSE	FALSE	FALSE	FALSE
			FALSE	FALSE	FALSE	FALSE	FALSE	FALSE	FALSE	FALSE
			FALSE	FALSE	FALSE	FALSE	FALSE	FALSE	FALSE	FALSE
			FALSE	FALSE	FALSE	FALSE	FALSE	FALSE	FALSE	FALSE
			FALSE	FALSE	FALSE	FALSE	FALSE	FALSE	FALSE	FALSE
			FALSE	FALSE	FALSE	FALSE	FALSE	FALSE	FALSE	FALSE
			FALSE	FALSE	FALSE	FALSE	FALSE	FALSE	FALSE	FALSE
			FALSE	FALSE	FALSE	FALSE	FALSE	FALSE	FALSE	FALSE
			FALSE	FALSE	FALSE	FALSE	FALSE	FALSE	FALSE	FALSE
			FALSE	FALSE	FALSE	FALSE	FALSE	FALSE	FALSE	FALSE
			FALSE	FALSE	FALSE	FALSE	FALSE	FALSE	FALSE	FALSE
			FALSE	FALSE	FALSE	FALSE	FALSE	FALSE	FALSE	FALSE
			FALSE	FALSE	FALSE	FALSE	FALSE	FALSE	FALSE	FALSE
			FALSE	FALSE	FALSE	FALSE	FALSE	FALSE	FALSE	FALSE
			FALSE	FALSE	FALSE	FALSE	FALSE	FALSE	FALSE	FALSE
			FALSE	FALSE	FALSE	FALSE	FALSE	FALSE	FALSE	FALSE
			FALSE	FALSE	FALSE	FALSE	FALSE	FALSE	FALSE	FALSE
			FALSE	FALSE	FALSE	FALSE	FALSE	FALSE	FALSE	FALSE
			FALSE	FALSE	FALSE	FALSE	FALSE	FALSE	FALSE	FALSE
			FALSE	FALSE	FALSE	FALSE	FALSE	FALSE	FALSE	FALSE
			FALSE	FALSE	FALSE	FALSE	FALSE	FALSE	FALSE	FALSE
			FALSE	FALSE	FALSE	FALSE	FALSE	FALSE	FALSE	FALSE
			FALSE	FALSE	FALSE	FALSE	FALSE	FALSE	FALSE	FALSE
			FALSE	FALSE	FALSE	FALSE	FALSE	FALSE	FALSE	FALSE
			FALSE	FALSE	FALSE	FALSE	FALSE	FALSE	FALSE	FALSE
			FALSE	FALSE	FALSE	FALSE	FALSE	FALSE	FALSE	FALSE
			FALSE	FALSE	FALSE	FALSE	FALSE	FALSE	FALSE	FALSE
			FALSE	FALSE	FALSE	FALSE	FALSE	FALSE	FALSE	FALSE
			FALSE	FALSE	FALSE	FALSE	FALSE	FALSE	FALSE	FALSE
			FALSE	FALSE	FALSE	FALSE	FALSE	FALSE	FALSE	FALSE
			FALSE	FALSE	FALSE	FALSE	FALSE	FALSE	FALSE	FALSE
			FALSE	FALSE	FALSE	FALSE	FALSE	FALSE	FALSE	FALSE
			FALSE	FALSE	FALSE	FALSE	FALSE	FALSE	FALSE	FALSE
			FALSE	FALSE	FALSE	FALSE	FALSE	FALSE	FALSE	FALSE
			FALSE	FALSE	FALSE	FALSE	FALSE	FALSE	FALSE	FALSE
			FALSE	FALSE	FALSE	FALSE	FALSE	FALSE	FALSE	FALSE
			FALSE	FALSE	FALSE	FALSE	FALSE	FALSE	FALSE	FALSE
			FALSE	FALSE	FALSE	FALSE	FALSE	FALSE	FALSE	FALSE
			FALSE	FALSE	FALSE	FALSE	FALSE	FALSE	FALSE	FALSE
			FALSE	FALSE	FALSE	FALSE	FALSE	FALSE	FALSE	FALSE
			FALSE	FALSE	FALSE	FALSE	FALSE	FALSE	FALSE	FALSE
			FALSE	FALSE	FALSE	FALSE	FALSE	FALSE	FALSE	FALSE
			FALSE	FALSE	FALSE	FALSE	FALSE	FALSE	FALSE	FALSE
			FALSE	FALSE	FALSE	FALSE	FALSE	FALSE	FALSE	FALSE
			FALSE	FALSE	FALSE	FALSE	FALSE	FALSE	FALSE	FALSE
			FALSE	FALSE	FALSE	FALSE	FALSE	FALSE	FALSE	FALSE
			FALSE	FALSE	FALSE	FALSE	FALSE	FALSE	FALSE	FALSE
			FALSE	FALSE	FALSE	FALSE	FALSE	FALSE	FALSE	FALSE
			FALSE	FALSE	FALSE	FALSE	FALSE	FALSE	FALSE	FALSE
			FALSE	FALSE	FALSE	FALSE	FALSE	FALSE	FALSE	FALSE
			FALSE	FALSE	FALSE	FALSE	FALSE	FALSE	FALSE	FALSE
			FALSE	FALSE	FALSE	FALSE	FALSE	FALSE	FALSE	FALSE
			FALSE	FALSE	FALSE	FALSE	FALSE	FALSE	FALSE	FALSE
			FALSE	FALSE	FALSE	FALSE	FALSE	FALSE	FALSE	FALSE
			FALSE	FALSE	FALSE	FALSE	FALSE	FALSE	FALSE	FALSE
			FALSE	FALSE	FALSE	FALSE	FALSE	FALSE	FALSE	FALSE
			FALSE	FALSE	FALSE	FALSE	FALSE	FALSE	FALSE	FALSE
			FALSE	FALSE	FALSE	FALSE	FALSE	FALSE	FALSE	FALSE
			FALSE	FALSE	FALSE	FALSE	FALSE	FALSE	FALSE	FALSE
			FALSE	FALSE	FALSE	FALSE	FALSE	FALSE	FALSE	FALSE
			FALSE	FALSE	FALSE	FALSE	FALSE	FALSE	FALSE	FALSE
			FALSE	FALSE	FALSE	FALSE	FALSE	FALSE	FALSE	FALSE
			FALSE	FALSE	FALSE	FALSE	FALSE	FALSE	FALSE	FALSE
			FALSE	FALSE	FALSE	FALSE	FALSE	FALSE	FALSE	FALSE
			FALSE	FALSE	FALSE	FALSE	FALSE	FALSE	FALSE	FALSE
			FALSE	FALSE	FALSE	FALSE	FALSE	FALSE	FALSE	FALSE
			FALSE	FALSE	FALSE	FALSE	FALSE	FALSE	FALSE	FALSE
			FALSE	FALSE	FALSE	FALSE	FALSE	FALSE	FALSE	FALSE
			FALSE	FALSE	FALSE	FALSE	FALSE	FALSE	FALSE	FALSE
			FALSE	FALSE	FALSE	FALSE	FALSE	FALSE	FALSE	FALSE
			FALSE	FALSE	FALSE	FALSE	FALSE	FALSE	FALSE	FALSE
			FALSE	FALSE	FALSE	FALSE	FALSE	FALSE	FALSE	FALSE
			FALSE	FALSE	FALSE	FALSE	FALSE	FALSE	FALSE	FALSE
			FALSE	FALSE	FALSE	FALSE	FALSE	FALSE	FALSE	FALSE
			FALSE	FALSE	FALSE	FALSE	FALSE	FALSE	FALSE	FALSE
			FALSE	FALSE	FALSE	FALSE	FALSE	FALSE	FALSE	FALSE
			FALSE	FALSE	FALSE	FALSE	FALSE	FALSE	FALSE	FALSE
			FALSE	FALSE	FALSE	FALSE	FALSE	FALSE	FALSE	FALSE
			FALSE	FALSE	FALSE	FALSE	FALSE	FALSE	FALSE	FALSE
			FALSE	FALSE	FALSE	FALSE	FALSE	FALSE	FALSE	FALSE
			FALSE	FALSE	FALSE	FALSE	FALSE	FALSE	FALSE	FALSE
			FALSE	FALSE	FALSE	FALSE	FALSE	FALSE	FALSE	FALSE
			FALSE	FALSE	FALSE	FALSE	FALSE	FALSE	FALSE	FALSE
			FALSE	FALSE	FALSE	FALSE	FALSE	FALSE	FALSE	FALSE
			FALSE	FALSE	FALSE	FALSE	FALSE	FALSE	FALSE	FALSE
			FALSE	FALSE	FALSE	FALSE	FALSE	FALSE	FALSE	FALSE
			FALSE	FALSE	FALSE	FALSE	FALSE	FALSE	FALSE	FALSE
			FALSE	FALSE	FALSE	FALSE	FALSE	FALSE	FALSE	FALSE
			FALSE	FALSE	FALSE	FALSE	FALSE	FALSE	FALSE	FALSE
			FALSE	FALSE	FALSE	FALSE	FALSE	FALSE	FALSE	FALSE
			FALSE	FALSE	FALSE	FALSE	FALSE	FALSE	FALSE	FALSE
			FALSE	FALSE	FALSE	FALSE	FALSE	FALSE	FALSE	FALSE
			FALSE	FALSE	FALSE	FALSE	FALSE	FALSE	FALSE	FALSE
			FALSE	FALSE	FALSE	FALSE	FALSE	FALSE	FALSE	FALSE
			FALSE	FALSE	FALSE	FALSE	FALSE	FALSE	FALSE	FALSE
			FALSE	FALSE	FALSE	FALSE	FALSE	FALSE	FALSE	FALSE
			FALSE	FALSE	FALSE	FALSE	FALSE	FALSE	FALSE	FALSE
			FALSE	FALSE	FALSE	FALSE	FALSE	FALSE	FALSE	FALSE
			FALSE	FALSE	FALSE	FALSE	FALSE	FALSE	FALSE	FALSE
			FALSE	FALSE	FALSE	FALSE	FALSE	FALSE	FALSE	FALSE
			FALSE	FALSE	FALSE	FALSE	FALSE	FALSE	FALSE	FALSE
			FALSE	FALSE	FALSE	FALSE	FALSE	FALSE	FALSE	FALSE
			FALSE	FALSE	FALSE	FALSE	FALSE	FALSE	FALSE	FALSE
			FALSE	FALSE	FALSE	FALSE	FALSE	FALSE	FALSE	FALSE
			FALSE	FALSE	FALSE	FALSE	FALSE	FALSE	FALSE	FALSE
			FALSE	FALSE	FALSE	FALSE	FALSE	FALSE	FALSE	FALSE
			FALSE	FALSE	FALSE	FALSE	FALSE	FALSE	FALSE	FALSE
			FALSE	FALSE	FALSE	FALSE	FALSE	FALSE	FALSE	FALSE
			FALSE	FALSE	FALSE	FALSE	FALSE	FALSE	FALSE	FALSE
			FALSE	FALSE	FALSE	FALSE	FALSE	FALSE	FALSE	FALSE
			FALSE	FALSE	FALSE	FALSE	FALSE	FALSE	FALSE	FALSE
			FALSE	FALSE	FALSE	FALSE	FALSE	FALSE	FALSE	FALSE
			FALSE	FALSE	FALSE	FALSE	FALSE	FALSE	FALSE	FALSE
			FALSE	FALSE	FALSE	FALSE	FALSE	FALSE	FALSE	FALSE
			FALSE	FALSE	FALSE	FALSE	FALSE	FALSE	FALSE	FALSE
			FALSE	FALSE	FALSE	FALSE	FALSE	FALSE	FALSE	FALSE
			FALSE	FALSE	FALSE	FALSE	FALSE	FALSE	FALSE	FALSE
			FALSE	FALSE	FALSE	FALSE	FALSE	FALSE	FALSE	FALSE
			FALSE	FALSE	FALSE	FALSE	FALSE	FALSE	FALSE	FALSE
			FALSE	FALSE	FALSE	FALSE	FALSE	FALSE	FALSE	FALSE
			FALSE	FALSE	FALSE	FALSE	FALSE	FALSE	FALSE	FALSE
			FALSE	FALSE	FALSE	FALSE	FALSE	FALSE	FALSE	FALSE
			FALSE	FALSE	FALSE	FALSE	FALSE	FALSE	FALSE	FALSE
			FALSE	FALSE	FALSE	FALSE	FALSE	FALSE	FALSE	FALSE
			FALSE	FALSE	FALSE	FALSE	FALSE	FALSE	FALSE	FALSE
			FALSE	FALSE	FALSE	FALSE	FALSE	FALSE	FALSE	FALSE
			FALSE	FALSE	FALSE	FALSE	FALSE	FALSE	FALSE	FALSE
			FALSE	FALSE	FALSE	FALSE	FALSE	FALSE	FALSE	FALSE
			FALSE	FALSE	FALSE	FALSE	FALSE	FALSE	FALSE	FALSE
			FALSE	FALSE	FALSE	FALSE	FALSE	FALSE	FALSE	FALSE
			FALSE	FALSE	FALSE	FALSE	FALSE	FALSE	FALSE	FALSE
			FALSE	FALSE	FALSE	FALSE	FALSE	FALSE	FALSE	FALSE
			FALSE	FALSE	FALSE	FALSE	FALSE	FALSE	FALSE	FALSE
			FALSE	FALSE	FALSE	FALSE	FALSE	FALSE	FALSE	FALSE
			FALSE	FALSE	FALSE	FALSE	FALSE	FALSE	FALSE	FALSE
			FALSE	FALSE	FALSE	FALSE	FALSE	FALSE	FALSE	FALSE
			FALSE	FALSE	FALSE	FALSE	FALSE	FALSE	FALSE	FALSE
			FALSE	FALSE	FALSE	FALSE	FALSE	FALSE	FALSE	FALSE
			FALSE	FALSE	FALSE	FALSE	FALSE	FALSE	FALSE	FALSE
			FALSE	FALSE	FALSE	FALSE	FALSE	FALSE	FALSE	FALSE
			FALSE	FALSE	FALSE	FALSE	FALSE	FALSE	FALSE	FALSE
			FALSE	FALSE	FALSE	FALSE	FALSE	FALSE	FALSE	FALSE
			FALSE	FALSE	FALSE	FALSE	FALSE	FALSE	FALSE	FALSE
			FALSE	FALSE	FALSE	FALSE	FALSE	FALSE	FALSE	FALSE
			FALSE	FALSE	FALSE	FALSE	FALSE	FALSE	FALSE	FALSE
			FALSE	FALSE	FALSE	FALSE	FALSE	FALSE	FALSE	FALSE
			FALSE	FALSE	FALSE	FALSE	FALSE	FALSE	FALSE	FALSE
			FALSE	FALSE	FALSE	FALSE	FALSE	FALSE	FALSE	FALSE
			FALSE	FALSE	FALSE	FALSE	FALSE	FALSE	FALSE	FALSE
			FALSE	FALSE	FALSE	FALSE	FALSE	FALSE	FALSE	FALSE
			FALSE	FALSE	FALSE	FALSE	FALSE	FALSE	FALSE	FALSE
			FALSE	FALSE	FALSE	FALSE	FALSE	FALSE	FALSE	FALSE
			FALSE	FALSE	FALSE	FALSE	FALSE	FALSE	FALSE	FALSE
			FALSE	FALSE	FALSE	FALSE	FALSE	FALSE	FALSE	FALSE
			FALSE	FALSE	FALSE	FALSE	FALSE	FALSE	FALSE	FALSE
			FALSE	FALSE	FALSE	FALSE	FALSE	FALSE	FALSE	FALSE
			FALSE	FALSE	FALSE	FALSE	FALSE	FALSE	FALSE	FALSE
			FALSE	FALSE	FALSE	FALSE	FALSE	FALSE	FALSE	FALSE
			FALSE	FALSE	FALSE	FALSE	FALSE	FALSE	FALSE	FALSE
			FALSE	FALSE	FALSE	FALSE	FALSE	FALSE	FALSE	FALSE
			FALSE	FALSE	FALSE	FALSE	FALSE	FALSE	FALSE	FALSE
			FALSE	FALSE	FALSE	FALSE	FALSE	FALSE	FALSE	FALSE
			FALSE	FALSE	FALSE	FALSE	FALSE	FALSE	FALSE	FALSE
			FALSE	FALSE	FALSE	FALSE	FALSE	FALSE	FALSE	FALSE
			FALSE	FALSE	FALSE	FALSE	FALSE	FALSE	FALSE	FALSE
			FALSE	FALSE	FALSE	FALSE	FALSE	FALSE	FALSE	FALSE
			FALSE	FALSE	FALSE	FALSE	FALSE	FALSE	FALSE	FALSE
			FALSE	FALSE	FALSE	FALSE	FALSE	FALSE	FALSE	FALSE
			FALSE	FALSE	FALSE	FALSE	FALSE	FALSE	FALSE	FALSE
			FALSE	FALSE	FALSE	FALSE	FALSE	FALSE	FALSE	FALSE
			FALSE	FALSE	FALSE	FALSE	FALSE	FALSE	FALSE	FALSE
			FALSE	FALSE	FALSE	FALSE	FALSE	FALSE	FALSE	FALSE
			FALSE	FALSE	FALSE	FALSE	FALSE	FALSE	FALSE	FALSE
			FALSE	FALSE	FALSE	FALSE	FALSE	FALSE	FALSE	FALSE
			FALSE	FALSE	FALSE	FALSE	FALSE	FALSE	FALSE	FALSE
			FALSE	FALSE	FALSE	FALSE	FALSE	FALSE	FALSE	FALSE
			FALSE	FALSE	FALSE	FALSE	FALSE	FALSE	FALSE	FALSE
			FALSE	FALSE	FALSE	FALSE	FALSE	FALSE	FALSE	FALSE
			FALSE	FALSE	FALSE	FALSE	FALSE	FALSE	FALSE	FALSE
			FALSE	FALSE	FALSE	FALSE	FALSE	FALSE	FALSE	FALSE
			FALSE	FALSE	FALSE	FALSE	FALSE	FALSE	FALSE	FALSE
			FALSE	FALSE	FALSE	FALSE	FALSE	FALSE	FALSE	FALSE
			FALSE	FALSE	FALSE	FALSE	FALSE	FALSE	FALSE	FALSE
			FALSE	FALSE	FALSE	FALSE	FALSE	FALSE	FALSE	FALSE
			FALSE	FALSE	FALSE	FALSE	FALSE	FALSE	FALSE	FALSE
			FALSE	FALSE	FALSE	FALSE	FALSE	FALSE	FALSE	FALSE
			FALSE	FALSE	FALSE	FALSE	FALSE	FALSE	FALSE	FALSE
			FALSE	FALSE	FALSE	FALSE	FALSE	FALSE	FALSE	FALSE
			FALSE	FALSE	FALSE	FALSE	FALSE	FALSE	FALSE	FALSE
			FALSE	FALSE	FALSE	FALSE	FALSE	FALSE	FALSE	FALSE
			FALSE	FALSE	FALSE	FALSE	FALSE	FALSE	FALSE	FALSE
			FALSE	FALSE	FALSE	FALSE	FALSE	FALSE	FALSE	FALSE
			FALSE	FALSE	FALSE	FALSE	FALSE	FALSE	FALSE	FALSE
			FALSE	FALSE	FALSE	FALSE	FALSE	FALSE	FALSE	FALSE
			FALSE	FALSE	FALSE	FALSE	FALSE	FALSE	FALSE	FALSE
			FALSE	FALSE	FALSE	FALSE	FALSE	FALSE	FALSE	FALSE
			FALSE	FALSE	FALSE	FALSE	FALSE	FALSE	FALSE	FALSE
			FALSE	FALSE	FALSE	FALSE	FALSE	FALSE	FALSE	FALSE
			FALSE	FALSE	FALSE	FALSE	FALSE	FALSE	FALSE	FALSE
			FALSE	FALSE	FALSE	FALSE	FALSE	FALSE	FALSE	FALSE
			FALSE	FALSE	FALSE	FALSE	FALSE	FALSE	FALSE	FALSE
			FALSE	FALSE	FALSE	FALSE	FALSE	FALSE	FALSE	FALSE
			FALSE	FALSE	FALSE	FALSE	FALSE	FALSE	FALSE	FALSE
			FALSE	FALSE	FALSE	FALSE	FALSE	FALSE	FALSE	FALSE
			FALSE	FALSE	FALSE	FALSE	FALSE	FALSE	FALSE	FALSE
			FALSE	FALSE	FALSE	FALSE	FALSE	FALSE	FALSE	FALSE
			FALSE	FALSE	FALSE	FALSE	FALSE	FALSE	FALSE	FALSE
			FALSE	FALSE	FALSE	FALSE	FALSE	FALSE	FALSE	FALSE
			FALSE	FALSE	FALSE	FALSE	FALSE	FALSE	FALSE	FALSE
			FALSE	FALSE	FALSE	FALSE	FALSE	FALSE	FALSE	FALSE
			FALSE	FALSE	FALSE	FALSE	FALSE	FALSE	FALSE	FALSE
			FALSE	FALSE	FALSE	FALSE	FALSE	FALSE	FALSE	FALSE
			FALSE	FALSE	FALSE	FALSE	FALSE	FALSE	FALSE	FALSE
			FALSE	FALSE	FALSE	FALSE	FALSE	FALSE	FALSE	FALSE
			FALSE	FALSE	FALSE	FALSE	FALSE	FALSE	FALSE	FALSE
			FALSE	FALSE	FALSE	FALSE	FALSE	FALSE	FALSE	FALSE
			FALSE	FALSE	FALSE	FALSE	FALSE	FALSE	FALSE	FALSE
			FALSE	FALSE	FALSE	FALSE	FALSE	FALSE	FALSE	FALSE
			FALSE	FALSE	FALSE	FALSE	FALSE	FALSE	FALSE	FALSE
			FALSE	FALSE	FALSE	FALSE	FALSE	FALSE	FALSE	FALSE
			FALSE	FALSE	FALSE	FALSE	FALSE	FALSE	FALSE	FALSE
			FALSE	FALSE	FALSE	FALSE	FALSE	FALSE	FALSE	FALSE
			FALSE	FALSE	FALSE	FALSE	FALSE	FALSE	FALSE	FALSE
			FALSE	FALSE	FALSE	FALSE	FALSE	FALSE	FALSE	FALSE
			FALSE	FALSE	FALSE	FALSE	FALSE	FALSE	FALSE	FALSE
			FALSE	FALSE	FALSE	FALSE	FALSE	FALSE	FALSE	FALSE
			FALSE	FALSE	FALSE	FALSE	FALSE	FALSE	FALSE	FALSE
			FALSE	FALSE	FALSE	FALSE	FALSE	FALSE	FALSE	FALSE
			FALSE	FALSE	FALSE	FALSE	FALSE	FALSE	FALSE	FALSE
			FALSE	FALSE	FALSE	FALSE	FALSE	FALSE	FALSE	FALSE
			FALSE	FALSE	FALSE	FALSE	FALSE	FALSE	FALSE	FALSE
			FALSE	FALSE	FALSE	FALSE	FALSE	FALSE	FALSE	FALSE
			FALSE	FALSE	FALSE	FALSE	FALSE	FALSE	FALSE	FALSE
			FALSE	FALSE	FALSE	FALSE	FALSE	FALSE	FALSE	FALSE
			FALSE	FALSE	FALSE	FALSE	FALSE	FALSE	FALSE	FALSE
			FALSE	FALSE	FALSE	FALSE	FALSE	FALSE	FALSE	FALSE
			FALSE	FALSE	FALSE	FALSE	FALSE	FALSE	FALSE	FALSE
			FALSE	FALSE	FALSE	FALSE	FALSE	FALSE	FALSE	FALSE
			FALSE	FALSE	FALSE	FALSE	FALSE	FALSE	FALSE	FALSE
			FALSE	FALSE	FALSE	FALSE	FALSE	FALSE	FALSE	FALSE
			FALSE	FALSE	FALSE	FALSE	FALSE	FALSE	FALSE	FALSE
			FALSE	FALSE	FALSE	FALSE	FALSE	FALSE	FALSE	FALSE
			FALSE	FALSE	FALSE	FALSE	FALSE	FALSE	FALSE	FALSE
			FALSE	FALSE	FALSE	FALSE	FALSE	FALSE	FALSE	FALSE
			FALSE	FALSE	FALSE	FALSE	FALSE	FALSE	FALSE	FALSE
			FALSE	FALSE	FALSE	FALSE	FALSE	FALSE	FALSE	FALSE
			FALSE	FALSE	FALSE	FALSE	FALSE	FALSE	FALSE	FALSE
			FALSE	FALSE	FALSE	FALSE	FALSE	FALSE	FALSE	FALSE
			FALSE	FALSE	FALSE	FALSE	FALSE	FALSE	FALSE	FALSE
			FALSE	FALSE	FALSE	FALSE	FALSE	FALSE	FALSE	FALSE
			FALSE	FALSE	FALSE	FALSE	FALSE	FALSE	FALSE	FALSE
			FALSE	FALSE	FALSE	FALSE	FALSE	FALSE	FALSE	FALSE
			FALSE	FALSE	FALSE	FALSE	FALSE	FALSE	FALSE	FALSE
			FALSE	FALSE	FALSE	FALSE	FALSE	FALSE	FALSE	FALSE
			FALSE	FALSE	FALSE	FALSE	FALSE	FALSE	FALSE	FALSE
			FALSE	FALSE	FALSE	FALSE	FALSE	FALSE	FALSE	FALSE
			FALSE	FALSE	FALSE	FALSE	FALSE	FALSE	FALSE	FALSE
			FALSE	FALSE	FALSE	FALSE	FALSE	FALSE	FALSE	FALSE
			FALSE	FALSE	FALSE	FALSE	FALSE	FALSE	FALSE	FALSE
			FALSE	FALSE	FALSE	FALSE	FALSE	FALSE	FALSE	FALSE
			FALSE	FALSE	FALSE	FALSE	FALSE	FALSE	FALSE	FALSE
			FALSE	FALSE	FALSE	FALSE	FALSE	FALSE	FALSE	FALSE
			FALSE	FALSE	FALSE	FALSE	FALSE	FALSE	FALSE	FALSE
			FALSE	FALSE	FALSE	FALSE	FALSE	FALSE	FALSE	FALSE
			FALSE	FALSE	FALSE	FALSE	FALSE	FALSE	FALSE	FALSE
			FALSE	FALSE	FALSE	FALSE	FALSE	FALSE	FALSE	FALSE
			FALSE	FALSE	FALSE	FALSE	FALSE	FALSE	FALSE	FALSE
			FALSE	FALSE	FALSE	FALSE	FALSE	FALSE	FALSE	FALSE
			FALSE	FALSE	FALSE	FALSE	FALSE	FALSE	FALSE	FALSE
			FALSE	FALSE	FALSE	FALSE	FALSE	FALSE	FALSE	FALSE
			FALSE	FALSE	FALSE	FALSE	FALSE	FALSE	FALSE	FALSE
			FALSE	FALSE	FALSE	FALSE	FALSE	FALSE	FALSE	FALSE
			FALSE	FALSE	FALSE	FALSE	FALSE	FALSE	FALSE	FALSE
			FALSE	FALSE	FALSE	FALSE	FALSE	FALSE	FALSE	FALSE
			FALSE	FALSE	FALSE	FALSE	FALSE	FALSE	FALSE	FALSE
			FALSE	FALSE	FALSE	FALSE	FALSE	FALSE	FALSE	FALSE
			FALSE	FALSE	FALSE	FALSE	FALSE	FALSE	FALSE	FALSE
			FALSE	FALSE	FALSE	FALSE	FALSE	FALSE	FALSE	FALSE
			FALSE	FALSE	FALSE	FALSE	FALSE	FALSE	FALSE	FALSE
			FALSE	FALSE	FALSE	FALSE	FALSE	FALSE	FALSE	FALSE
			FALSE	FALSE	FALSE	FALSE	FALSE	FALSE	FALSE	FALSE
			FALSE	FALSE	FALSE	FALSE	FALSE	FALSE	FALSE	FALSE
			FALSE	FALSE	FALSE	FALSE	FALSE	FALSE	FALSE	FALSE
			FALSE	FALSE	FALSE	FALSE	FALSE	FALSE	FALSE	FALSE
			FALSE	FALSE	FALSE	FALSE	FALSE	FALSE	FALSE	FALSE
			FALSE	FALSE	FALSE	FALSE	FALSE	FALSE	FALSE	FALSE
			FALSE	FALSE	FALSE	FALSE	FALSE	FALSE	FALSE	FALSE
			FALSE	FALSE	FALSE	FALSE	FALSE	FALSE	FALSE	FALSE
			FALSE	FALSE	FALSE	FALSE	FALSE	FALSE	FALSE	FALSE
			FALSE	FALSE	FALSE	FALSE	FALSE	FALSE	FALSE	FALSE
			FALSE	FALSE	FALSE	FALSE	FALSE	FALSE	FALSE	FALSE
			FALSE	FALSE	FALSE	FALSE	FALSE	FALSE	FALSE	FALSE
			FALSE	FALSE	FALSE	FALSE	FALSE	FALSE	FALSE	FALSE
			FALSE	FALSE	FALSE	FALSE	FALSE	FALSE	FALSE	FALSE
			FALSE	FALSE	FALSE	FALSE	FALSE	FALSE	FALSE	FALSE
			FALSE	FALSE	FALSE	FALSE	FALSE	FALSE	FALSE	FALSE
			FALSE	FALSE	FALSE	FALSE	FALSE	FALSE	FALSE	FALSE
			FALSE	FALSE	FALSE	FALSE	FALSE	FALSE	FALSE	FALSE
			FALSE	FALSE	FALSE	FALSE	FALSE	FALSE	FALSE	FALSE
			FALSE	FALSE	FALSE	FALSE	FALSE	FALSE	FALSE	FALSE
			FALSE	FALSE	FALSE	FALSE	FALSE	FALSE	FALSE	FALSE
			FALSE	FALSE	FALSE	FALSE	FALSE	FALSE	FALSE	FALSE
			FALSE	FALSE	FALSE	FALSE	FALSE	FALSE	FALSE	FALSE
			FALSE	FALSE	FALSE	FALSE	FALSE	FALSE	FALSE	FALSE
			FALSE	FALSE	FALSE	FALSE	FALSE	FALSE	FALSE	FALSE
			FALSE	FALSE	FALSE	FALSE	FALSE	FALSE	FALSE	FALSE
			FALSE	FALSE	FALSE	FALSE	FALSE	FALSE	FALSE	FALSE
			FALSE	FALSE	FALSE	FALSE	FALSE	FALSE	FALSE	FALSE
			FALSE	FALSE	FALSE	FALSE	FALSE	FALSE	FALSE	FALSE
			FALSE	FALSE	FALSE	FALSE	FALSE	FALSE	FALSE	FALSE
			FALSE	FALSE	FALSE	FALSE	FALSE	FALSE	FALSE	FALSE
			FALSE	FALSE	FALSE	FALSE	FALSE	FALSE	FALSE	FALSE
			FALSE	FALSE	FALSE	FALSE	FALSE	FALSE	FALSE	FALSE
			FALSE	FALSE	FALSE	FALSE	FALSE	FALSE	FALSE	FALSE
			FALSE	FALSE	FALSE	FALSE	FALSE	FALSE	FALSE	FALSE
			FALSE	FALSE	FALSE	FALSE	FALSE	FALSE	FALSE	FALSE
			FALSE	FALSE	FALSE	FALSE	FALSE	FALSE	FALSE	FALSE
			FALSE	FALSE	FALSE	FALSE	FALSE	FALSE	FALSE	FALSE
			FALSE	FALSE	FALSE	FALSE	FALSE	FALSE	FALSE	FALSE
			FALSE	FALSE	FALSE	FALSE	FALSE	FALSE	FALSE	FALSE
			FALSE	FALSE	FALSE	FALSE	FALSE	FALSE	FALSE	FALSE
			FALSE	FALSE	FALSE	FALSE	FALSE	FALSE	FALSE	FALSE
			FALSE	FALSE	FALSE	FALSE	FALSE	FALSE	FALSE	FALSE
			FALSE	FALSE	FALSE	FALSE	FALSE	FALSE	FALSE	FALSE
			FALSE	FALSE	FALSE	FALSE	FALSE	FALSE	FALSE	FALSE
			FALSE	FALSE	FALSE	FALSE	FALSE	FALSE	FALSE	FALSE
			FALSE	FALSE	FALSE	FALSE	FALSE	FALSE	FALSE	FALSE
			FALSE	FALSE	FALSE	FALSE	FALSE	FALSE	FALSE	FALSE
			FALSE	FALSE	FALSE	FALSE	FALSE	FALSE	FALSE	FALSE
			FALSE	FALSE	FALSE	FALSE	FALSE	FALSE	FALSE	FALSE
			FALSE	FALSE	FALSE	FALSE	FALSE	FALSE	FALSE	FALSE
			FALSE	FALSE	FALSE	FALSE	FALSE	FALSE	FALSE	FALSE
			FALSE	FALSE	FALSE	FALSE	FALSE	FALSE	FALSE	FALSE
			FALSE	FALSE	FALSE	FALSE	FALSE	FALSE	FALSE	FALSE
			FALSE	FALSE	FALSE	FALSE	FALSE	FALSE	FALSE	FALSE
			FALSE	FALSE	FALSE	FALSE	FALSE	FALSE	FALSE	FALSE
			FALSE	FALSE	FALSE	FALSE	FALSE	FALSE	FALSE	FALSE
			FALSE	FALSE	FALSE	FALSE	FALSE	FALSE	FALSE	FALSE
			FALSE	FALSE	FALSE	FALSE	FALSE	FALSE	FALSE	FALSE
			FALSE	FALSE	FALSE	FALSE	FALSE	FALSE	FALSE	FALSE
			FALSE	FALSE	FALSE	FALSE	FALSE	FALSE	FALSE	FALSE
			FALSE	FALSE	FALSE	FALSE	FALSE	FALSE	FALSE	FALSE
			FALSE	FALSE	FALSE	FALSE	FALSE	FALSE	FALSE	FALSE
			FALSE	FALSE	FALSE	FALSE	FALSE	FALSE	FALSE	FALSE
			FALSE	FALSE	FALSE	FALSE	FALSE	FALSE	FALSE	FALSE
			FALSE	FALSE	FALSE	FALSE	FALSE	FALSE	FALSE	FALSE
			FALSE	FALSE	FALSE	FALSE	FALSE	FALSE	FALSE	FALSE
			FALSE	FALSE	FALSE	FALSE	FALSE	FALSE	FALSE	FALSE
			FALSE	FALSE	FALSE	FALSE	FALSE	FALSE	FALSE	FALSE
			FALSE	FALSE	FALSE	FALSE	FALSE	FALSE	FALSE	FALSE
			FALSE	FALSE	FALSE	FALSE	FALSE	FALSE	FALSE	FALSE
			FALSE	FALSE	FALSE	FALSE	FALSE	FALSE	FALSE	FALSE
			FALSE	FALSE	FALSE	FALSE	FALSE	FALSE	FALSE	FALSE
			FALSE	FALSE	FALSE	FALSE	FALSE	FALSE	FALSE	FALSE
			FALSE	FALSE	FALSE	FALSE	FALSE	FALSE	FALSE	FALSE
			FALSE	FALSE	FALSE	FALSE	FALSE	FALSE	FALSE	FALSE
			FALSE	FALSE	FALSE	FALSE	FALSE	FALSE	FALSE	FALSE
			FALSE	FALSE	FALSE	FALSE	FALSE	FALSE	FALSE	FALSE
			FALSE	FALSE	FALSE	FALSE	FALSE	FALSE	FALSE	FALSE
			FALSE	FALSE	FALSE	FALSE	FALSE	FALSE	FALSE	FALSE
			FALSE	FALSE	FALSE	FALSE	FALSE	FALSE	FALSE	FALSE
			FALSE	FALSE	FALSE	FALSE	FALSE	FALSE	FALSE	FALSE
			FALSE	FALSE	FALSE	FALSE	FALSE	FALSE	FALSE	FALSE
			FALSE	FALSE	FALSE	FALSE	FALSE	FALSE	FALSE	FALSE
			FALSE	FALSE	FALSE	FALSE	FALSE	FALSE	FALSE	FALSE
			FALSE	FALSE	FALSE	FALSE	FALSE	FALSE	FALSE	FALSE
			FALSE	FALSE	FALSE	FALSE	FALSE	FALSE	FALSE	FALSE
			FALSE	FALSE	FALSE	FALSE	FALSE	FALSE	FALSE	FALSE
			FALSE	FALSE	FALSE	FALSE	FALSE	FALSE	FALSE	FALSE
			FALSE	FALSE	FALSE	FALSE	FALSE	FALSE	FALSE	FALSE
			FALSE	FALSE	FALSE	FALSE	FALSE	FALSE	FALSE	FALSE
			FALSE	FALSE	FALSE	FALSE	FALSE	FALSE	FALSE	FALSE
			FALSE	FALSE	FALSE	FALSE	FALSE	FALSE	FALSE	FALSE
			FALSE	FALSE	FALSE	FALSE	FALSE	FALSE	FALSE	FALSE
			FALSE	FALSE	FALSE	FALSE	FALSE	FALSE	FALSE	FALSE
			FALSE	FALSE	FALSE	FALSE	FALSE	FALSE	FALSE	FALSE
			FALSE	FALSE	FALSE	FALSE	FALSE	FALSE	FALSE	FALSE
			FALSE	FALSE	FALSE	FALSE	FALSE	FALSE	FALSE	FALSE
			FALSE	FALSE	FALSE	FALSE	FALSE	FALSE	FALSE	FALSE
			FALSE	FALSE	FALSE	FALSE	FALSE	FALSE	FALSE	FALSE
			FALSE	FALSE	FALSE	FALSE	FALSE	FALSE	FALSE	FALSE
			FALSE	FALSE	FALSE	FALSE	FALSE	FALSE	FALSE	FALSE
			FALSE	FALSE	FALSE	FALSE	FALSE	FALSE	FALSE	FALSE
			FALSE	FALSE	FALSE	FALSE	FALSE	FALSE	FALSE	FALSE
			FALSE	FALSE	FALSE	FALSE	FALSE	FALSE	FALSE	FALSE
			FALSE	FALSE	FALSE	FALSE	FALSE	FALSE	FALSE	FALSE
			FALSE	FALSE	FALSE	FALSE	FALSE	FALSE	FALSE	FALSE
			FALSE	FALSE	FALSE	FALSE	FALSE	FALSE	FALSE	FALSE
			FALSE	FALSE	FALSE	FALSE	FALSE	FALSE	FALSE	FALSE
			FALSE	FALSE	FALSE	FALSE	FALSE	FALSE	FALSE	FALSE
			FALSE	FALSE	FALSE	FALSE	FALSE	FALSE	FALSE	FALSE
			FALSE	FALSE	FALSE	FALSE	FALSE	FALSE	FALSE	FALSE
			FALSE	FALSE	FALSE	FALSE	FALSE	FALSE	FALSE	FALSE
			FALSE	FALSE	FALSE	FALSE	FALSE	FALSE	FALSE	FALSE
			FALSE	FALSE	FALSE	FALSE	FALSE	FALSE	FALSE	FALSE
			FALSE	FALSE	FALSE	FALSE	FALSE	FALSE	FALSE	FALSE
			FALSE	FALSE	FALSE	FALSE	FALSE	FALSE	FALSE	FALSE
			FALSE	FALSE	FALSE	FALSE	FALSE	FALSE	FALSE	FALSE
			FALSE	FALSE	FALSE	FALSE	FALSE	FALSE	FALSE	FALSE
			FALSE	FALSE	FALSE	FALSE	FALSE	FALSE	FALSE	FALSE
			FALSE	FALSE	FALSE	FALSE	FALSE	FALSE	FALSE	FALSE
			FALSE	FALSE	FALSE	FALSE	FALSE	FALSE	FALSE	FALSE
			FALSE	FALSE	FALSE	FALSE	FALSE	FALSE	FALSE	FALSE
			FALSE	FALSE	FALSE	FALSE	FALSE	FALSE	FALSE	FALSE
			FALSE	FALSE	FALSE	FALSE	FALSE	FALSE	FALSE	FALSE
			FALSE	FALSE	FALSE	FALSE	FALSE	FALSE	FALSE	FALSE
			FALSE	FALSE	FALSE	FALSE	FALSE	FALSE	FALSE	FALSE
			FALSE	FALSE	FALSE	FALSE	FALSE	FALSE	FALSE	FALSE
			FALSE	FALSE	FALSE	FALSE	FALSE	FALSE	FALSE	FALSE
			FALSE	FALSE	FALSE	FALSE	FALSE	FALSE	FALSE	FALSE
			FALSE	FALSE	FALSE	FALSE	FALSE	FALSE	FALSE	FALSE
			FALSE	FALSE	FALSE	FALSE	FALSE	FALSE	FALSE	FALSE
			FALSE	FALSE	FALSE	FALSE	FALSE	FALSE	FALSE	FALSE
			FALSE	FALSE	FALSE	FALSE	FALSE	FALSE	FALSE	FALSE
			FALSE	FALSE	FALSE	FALSE	FALSE	FALSE	FALSE	FALSE
			FALSE	FALSE	FALSE	FALSE	FALSE	FALSE	FALSE	FALSE
			FALSE	FALSE	FALSE	FALSE	FALSE	FALSE	FALSE	FALSE
			FALSE	FALSE	FALSE	FALSE	FALSE	FALSE	FALSE	FALSE
			FALSE	FALSE	FALSE	FALSE	FALSE	FALSE	FALSE	FALSE
			FALSE	FALSE	FALSE	FALSE	FALSE	FALSE	FALSE	FALSE
			FALSE	FALSE	FALSE	FALSE	FALSE	FALSE	FALSE	FALSE
			FALSE	FALSE	FALSE	FALSE	FALSE	FALSE	FALSE	FALSE
			FALSE	FALSE	FALSE	FALSE	FALSE	FALSE	FALSE	FALSE
			FALSE	FALSE	FALSE	FALSE	FALSE	FALSE	FALSE	FALSE
			FALSE	FALSE	FALSE	FALSE	FALSE	FALSE	FALSE	FALSE
			FALSE	FALSE	FALSE	FALSE	FALSE	FALSE	FALSE	FALSE
			FALSE	FALSE	FALSE	FALSE	FALSE	FALSE	FALSE	FALSE
			FALSE	FALSE	FALSE	FALSE	FALSE	FALSE	FALSE	FALSE
			FALSE	FALSE	FALSE	FALSE	FALSE	FALSE	FALSE	FALSE
			FALSE	FALSE	FALSE	FALSE	FALSE	FALSE	FALSE	FALSE
			FALSE	FALSE	FALSE	FALSE	FALSE	FALSE	FALSE	FALSE
			FALSE	FALSE	FALSE	FALSE	FALSE	FALSE	FALSE	FALSE
			FALSE	FALSE	FALSE	FALSE	FALSE	FALSE	FALSE	FALSE
			FALSE	FALSE	FALSE	FALSE	FALSE	FALSE	FALSE	FALSE
			FALSE	FALSE	FALSE	FALSE	FALSE	FALSE	FALSE	FALSE
			FALSE	FALSE	FALSE	FALSE	FALSE	FALSE	FALSE	FALSE
			FALSE	FALSE	FALSE	FALSE	FALSE	FALSE	FALSE	FALSE
			FALSE	FALSE	FALSE	FALSE	FALSE	FALSE	FALSE	FALSE
			FALSE	FALSE	FALSE	FALSE	FALSE	FALSE	FALSE	FALSE
			FALSE	FALSE	FALSE	FALSE	FALSE	FALSE	FALSE	FALSE
			FALSE	FALSE	FALSE	FALSE	FALSE	FALSE	FALSE	FALSE
			FALSE	FALSE	FALSE	FALSE	FALSE	FALSE	FALSE	FALSE
			FALSE	FALSE	FALSE	FALSE	FALSE	FALSE	FALSE	FALSE
			FALSE	FALSE	FALSE	FALSE	FALSE	FALSE	FALSE	FALSE
			FALSE	FALSE	FALSE	FALSE	FALSE	FALSE	FALSE	FALSE
			FALSE	FALSE	FALSE	FALSE	FALSE	FALSE	FALSE	FALSE
			FALSE	FALSE	FALSE	FALSE	FALSE	FALSE	FALSE	FALSE
			FALSE	FALSE	FALSE	FALSE	FALSE	FALSE	FALSE	FALSE
			FALSE	FALSE	FALSE	FALSE	FALSE	FALSE	FALSE	FALSE
			FALSE	FALSE	FALSE	FALSE	FALSE	FALSE	FALSE	FALSE
			FALSE	FALSE	FALSE	FALSE	FALSE	FALSE	FALSE	FALSE
			FALSE	FALSE	FALSE	FALSE	FALSE	FALSE	FALSE	FALSE
			FALSE	FALSE	FALSE	FALSE	FALSE	FALSE	FALSE	FALSE
			FALSE	FALSE	FALSE	FALSE	FALSE	FALSE	FALSE	FALSE
			FALSE	FALSE	FALSE	FALSE	FALSE	FALSE	FALSE	FALSE
			FALSE	FALSE	FALSE	FALSE	FALSE	FALSE	FALSE	FALSE
			FALSE	FALSE	FALSE	FALSE	FALSE	FALSE	FALSE	FALSE
			FALSE	FALSE	FALSE	FALSE	FALSE	FALSE	FALSE	FALSE
			FALSE	FALSE	FALSE	FALSE	FALSE	FALSE	FALSE	FALSE
			FALSE	FALSE	FALSE	FALSE	FALSE	FALSE	FALSE	FALSE
			FALSE	FALSE	FALSE	FALSE	FALSE	FALSE	FALSE	FALSE
			FALSE	FALSE	FALSE	FALSE	FALSE	FALSE	FALSE	FALSE
			FALSE	FALSE	FALSE	FALSE	FALSE	FALSE	FALSE	FALSE
			FALSE	FALSE	FALSE	FALSE	FALSE	FALSE	FALSE	FALSE
			FALSE	FALSE	FALSE	FALSE	FALSE	FALSE	FALSE	FALSE
			FALSE	FALSE	FALSE	FALSE	FALSE	FALSE	FALSE	FALSE
			FALSE	FALSE	FALSE	FALSE	FALSE	FALSE	FALSE	FALSE
			FALSE	FALSE	FALSE	FALSE	FALSE	FALSE	FALSE	FALSE
			FALSE	FALSE	FALSE	FALSE	FALSE	FALSE	FALSE	FALSE
			FALSE	FALSE	FALSE	FALSE	FALSE	FALSE	FALSE	FALSE
			FALSE	FALSE	FALSE	FALSE	FALSE	FALSE	FALSE	FALSE
			FALSE	FALSE	FALSE	FALSE	FALSE	FALSE	FALSE	FALSE
			FALSE	FALSE	FALSE	FALSE	FALSE	FALSE	FALSE	FALSE
			FALSE	FALSE	FALSE	FALSE	FALSE	FALSE	FALSE	FALSE
			FALSE	FALSE	FALSE	FALSE	FALSE	FALSE	FALSE	FALSE
			FALSE	FALSE	FALSE	FALSE	FALSE	FALSE	FALSE	FALSE
			FALSE	FALSE	FALSE	FALSE	FALSE	FALSE	FALSE	FALSE
			FALSE	FALSE	FALSE	FALSE	FALSE	FALSE	FALSE	FALSE
			FALSE	FALSE	FALSE	FALSE	FALSE	FALSE	FALSE	FALSE
			FALSE	FALSE	FALSE	FALSE	FALSE	FALSE	FALSE	FALSE
			FALSE	FALSE	FALSE	FALSE	FALSE	FALSE	FALSE	FALSE
			FALSE	FALSE	FALSE	FALSE	FALSE	FALSE	FALSE	FALSE
			FALSE	FALSE	FALSE	FALSE	FALSE	FALSE	FALSE	FALSE
			FALSE	FALSE	FALSE	FALSE	FALSE	FALSE	FALSE	FALSE
			FALSE	FALSE	FALSE	FALSE	FALSE	FALSE	FALSE	FALSE
			FALSE	FALSE	FALSE	FALSE	FALSE	FALSE	FALSE	FALSE
			FALSE	FALSE	FALSE	FALSE	FALSE	FALSE	FALSE	FALSE
			FALSE	FALSE	FALSE	FALSE	FALSE	FALSE	FALSE	FALSE
			FALSE	FALSE	FALSE	FALSE	FALSE	FALSE	FALSE	FALSE
			FALSE	FALSE	FALSE	FALSE	FALSE	FALSE	FALSE	FALSE
			FALSE	FALSE	FALSE	FALSE	FALSE	FALSE	FALSE	FALSE
			FALSE	FALSE	FALSE	FALSE	FALSE	FALSE	FALSE	FALSE
			FALSE	FALSE	FALSE	FALSE	FALSE	FALSE	FALSE	FALSE
			FALSE	FALSE	FALSE	FALSE	FALSE	FALSE	FALSE	FALSE
			FALSE	FALSE	FALSE	FALSE	FALSE	FALSE	FALSE	FALSE
			FALSE	FALSE	FALSE	FALSE	FALSE	FALSE	FALSE	FALSE
			FALSE	FALSE	FALSE	FALSE	FALSE	FALSE	FALSE	FALSE
			FALSE	FALSE	FALSE	FALSE	FALSE	FALSE	FALSE	FALSE
			FALSE	FALSE	FALSE	FALSE	FALSE	FALSE	FALSE	FALSE
			FALSE	FALSE	FALSE	FALSE	FALSE	FALSE	FALSE	FALSE
			FALSE	FALSE	FALSE	FALSE	FALSE	FALSE	FALSE	FALSE
			FALSE	FALSE	FALSE	FALSE	FALSE	FALSE	FALSE	FALSE
			FALSE	FALSE	FALSE	FALSE	FALSE	FALSE	FALSE	FALSE
			FALSE	FALSE	FALSE	FALSE	FALSE	FALSE	FALSE	FALSE
			FALSE	FALSE	FALSE	FALSE	FALSE	FALSE	FALSE	FALSE
			FALSE	FALSE	FALSE	FALSE	FALSE	FALSE	FALSE	FALSE
			FALSE	FALSE	FALSE	FALSE	FALSE	FALSE	FALSE	FALSE
			FALSE	FALSE	FALSE	FALSE	FALSE	FALSE	FALSE	FALSE
			FALSE	FALSE	FALSE	FALSE	FALSE	FALSE	FALSE	FALSE
			FALSE	FALSE	FALSE	FALSE	FALSE	FALSE	FALSE	FALSE
			FALSE	FALSE	FALSE	FALSE	FALSE	FALSE	FALSE	FALSE
			FALSE	FALSE	FALSE	FALSE	FALSE	FALSE	FALSE	FALSE
			FALSE	FALSE	FALSE	FALSE	FALSE	FALSE	FALSE	FALSE
			FALSE	FALSE	FALSE	FALSE	FALSE	FALSE	FALSE	FALSE
			FALSE	FALSE	FALSE	FALSE	FALSE	FALSE	FALSE	FALSE
			FALSE	FALSE	FALSE	FALSE	FALSE	FALSE	FALSE	FALSE
			FALSE	FALSE	FALSE	FALSE	FALSE	FALSE	FALSE	FALSE
			FALSE	FALSE	FALSE	FALSE	FALSE	FALSE	FALSE	FALSE
			FALSE	FALSE	FALSE	FALSE	FALSE	FALSE	FALSE	FALSE
			FALSE	FALSE	FALSE	FALSE	FALSE	FALSE	FALSE	FALSE
			FALSE	FALSE	FALSE	FALSE	FALSE	FALSE	FALSE	FALSE
			FALSE	FALSE	FALSE	FALSE	FALSE	FALSE	FALSE	FALSE
			FALSE	FALSE	FALSE	FALSE	FALSE	FALSE	FALSE	FALSE
			FALSE	FALSE	FALSE	FALSE	FALSE	FALSE	FALSE	FALSE
			FALSE	FALSE	FALSE	FALSE	FALSE	FALSE	FALSE	FALSE
			FALSE	FALSE	FALSE	FALSE	FALSE	FALSE	FALSE	FALSE
			FALSE	FALSE	FALSE	FALSE	FALSE	FALSE	FALSE	FALSE
			FALSE	FALSE	FALSE	FALSE	FALSE	FALSE	FALSE	FALSE
			FALSE	FALSE	FALSE	FALSE	FALSE	FALSE	FALSE	FALSE
			FALSE	FALSE	FALSE	FALSE	FALSE	FALSE	FALSE	FALSE
			FALSE	FALSE	FALSE	FALSE	FALSE	FALSE	FALSE	FALSE
			FALSE	FALSE	FALSE	FALSE	FALSE	FALSE	FALSE	FALSE
			FALSE	FALSE	FALSE	FALSE	FALSE	FALSE	FALSE	FALSE
			FALSE	FALSE	FALSE	FALSE	FALSE	FALSE	FALSE	FALSE
			FALSE	FALSE	FALSE	FALSE	FALSE	FALSE	FALSE	FALSE
			FALSE	FALSE	FALSE	FALSE	FALSE	FALSE	FALSE	FALSE
			FALSE	FALSE	FALSE	FALSE	FALSE	FALSE	FALSE	FALSE
			FALSE	FALSE	FALSE	FALSE	FALSE	FALSE	FALSE	FALSE
			FALSE	FALSE	FALSE	FALSE	FALSE	FALSE	FALSE	FALSE
			FALSE	FALSE	FALSE	FALSE	FALSE	FALSE	FALSE	FALSE
			FALSE	FALSE	FALSE	FALSE	FALSE	FALSE	FALSE	FALSE
			FALSE	FALSE	FALSE	FALSE	FALSE	FALSE	FALSE	FALSE
			FALSE	FALSE	FALSE	FALSE	FALSE	FALSE	FALSE	FALSE
			FALSE	FALSE	FALSE	FALSE	FALSE	FALSE	FALSE	FALSE
			FALSE	FALSE	FALSE	FALSE	FALSE	FALSE	FALSE	FALSE
			FALSE	FALSE	FALSE	FALSE	FALSE	FALSE	FALSE	FALSE
			FALSE	FALSE	FALSE	FALSE	FALSE	FALSE	FALSE	FALSE
			FALSE	FALSE	FALSE	FALSE	FALSE	FALSE	FALSE	FALSE
			FALSE	FALSE	FALSE	FALSE	FALSE	FALSE	FALSE	FALSE
			FALSE	FALSE	FALSE	FALSE	FALSE	FALSE	FALSE	FALSE
			FALSE	FALSE	FALSE	FALSE	FALSE	FALSE	FALSE	FALSE
			FALSE	FALSE	FALSE	FALSE	FALSE	FALSE	FALSE	FALSE
			FALSE	FALSE	FALSE	FALSE	FALSE	FALSE	FALSE	FALSE
			FALSE	FALSE	FALSE	FALSE	FALSE	FALSE	FALSE	FALSE
			FALSE	FALSE	FALSE	FALSE	FALSE	FALSE	FALSE	FALSE
			FALSE	FALSE	FALSE	FALSE	FALSE	FALSE	FALSE	FALSE
			FALSE	FALSE	FALSE	FALSE	FALSE	FALSE	FALSE	FALSE
			FALSE	FALSE	FALSE	FALSE	FALSE	FALSE	FALSE	FALSE
			FALSE	FALSE	FALSE	FALSE	FALSE	FALSE	FALSE	FALSE
			FALSE	FALSE	FALSE	FALSE	FALSE	FALSE	FALSE	FALSE
			FALSE	FALSE	FALSE	FALSE	FALSE	FALSE	FALSE	FALSE
			FALSE	FALSE	FALSE	FALSE	FALSE	FALSE	FALSE	FALSE
			FALSE	FALSE	FALSE	FALSE	FALSE	FALSE	FALSE	FALSE
			FALSE	FALSE	FALSE	FALSE	FALSE	FALSE	FALSE	FALSE
			FALSE	FALSE	FALSE	FALSE	FALSE	FALSE	FALSE	FALSE
			FALSE	FALSE	FALSE	FALSE	FALSE	FALSE	FALSE	FALSE
			FALSE	FALSE	FALSE	FALSE	FALSE	FALSE	FALSE	FALSE
			FALSE	FALSE	FALSE	FALSE	FALSE	FALSE	FALSE	FALSE
			FALSE	FALSE	FALSE	FALSE	FALSE	FALSE	FALSE	FALSE
			FALSE	FALSE	FALSE	FALSE	FALSE	FALSE	FALSE	FALSE
			FALSE	FALSE	FALSE	FALSE	FALSE	FALSE	FALSE	FALSE
			FALSE	FALSE	FALSE	FALSE	FALSE	FALSE	FALSE	FALSE
			FALSE	FALSE	FALSE	FALSE	FALSE	FALSE	FALSE	FALSE
			FALSE	FALSE	FALSE	FALSE	FALSE	FALSE	FALSE	FALSE
			FALSE	FALSE	FALSE	FALSE	FALSE	FALSE	FALSE	FALSE
			FALSE	FALSE	FALSE	FALSE	FALSE	FALSE	FALSE	FALSE
			FALSE	FALSE	FALSE	FALSE	FALSE	FALSE	FALSE	FALSE
			FALSE	FALSE	FALSE	FALSE	FALSE	FALSE	FALSE	FALSE
			FALSE	FALSE	FALSE	FALSE	FALSE	FALSE	FALSE	FALSE
			FALSE	FALSE	FALSE	FALSE	FALSE	FALSE	FALSE	FALSE
			FALSE	FALSE	FALSE	FALSE	FALSE	FALSE	FALSE	FALSE
			FALSE	FALSE	FALSE	FALSE	FALSE	FALSE	FALSE	FALSE
			FALSE	FALSE	FALSE	FALSE	FALSE	FALSE	FALSE	FALSE
			FALSE	FALSE	FALSE	FALSE	FALSE	FALSE	FALSE	FALSE
			FALSE	FALSE	FALSE	FALSE	FALSE	FALSE	FALSE	FALSE
			FALSE	FALSE	FALSE	FALSE	FALSE	FALSE	FALSE	FALSE
			FALSE	FALSE	FALSE	FALSE	FALSE	FALSE	FALSE	FALSE
			FALSE	FALSE	FALSE	FALSE	FALSE	FALSE	FALSE	FALSE
			FALSE	FALSE	FALSE	FALSE	FALSE	FALSE	FALSE	FALSE
			FALSE	FALSE	FALSE	FALSE	FALSE	FALSE	FALSE	FALSE
			FALSE	FALSE	FALSE	FALSE	FALSE	FALSE	FALSE	FALSE
			FALSE	FALSE	FALSE	FALSE	FALSE	FALSE	FALSE	FALSE
			FALSE	FALSE	FALSE	FALSE	FALSE	FALSE	FALSE	FALSE
			FALSE	FALSE	FALSE	FALSE	FALSE	FALSE	FALSE	FALSE
			FALSE	FALSE	FALSE	FALSE	FALSE	FALSE	FALSE	FALSE
			FALSE	FALSE	FALSE	FALSE	FALSE	FALSE	FALSE	FALSE
			FALSE	FALSE	FALSE	FALSE	FALSE	FALSE	FALSE	FALSE
			FALSE	FALSE	FALSE	FALSE	FALSE	FALSE	FALSE	FALSE
			FALSE	FALSE	FALSE	FALSE	FALSE	FALSE	FALSE	FALSE
			FALSE	FALSE	FALSE	FALSE	FALSE	FALSE	FALSE	FALSE
			FALSE	FALSE	FALSE	FALSE	FALSE	FALSE	FALSE	FALSE
			FALSE	FALSE	FALSE	FALSE	FALSE	FALSE	FALSE	FALSE
			FALSE	FALSE	FALSE	FALSE	FALSE	FALSE	FALSE	FALSE
			FALSE	FALSE	FALSE	FALSE	FALSE	FALSE	FALSE	FALSE
			FALSE	FALSE	FALSE	FALSE	FALSE	FALSE	FALSE	FALSE
			FALSE	FALSE	FALSE	FALSE	FALSE	FALSE	FALSE	FALSE
			FALSE	FALSE	FALSE	FALSE	FALSE	FALSE	FALSE	FALSE
			FALSE	FALSE	FALSE	FALSE	FALSE	FALSE	FALSE	FALSE
			FALSE	FALSE	FALSE	FALSE	FALSE	FALSE	FALSE	FALSE
			FALSE	FALSE	FALSE	FALSE	FALSE	FALSE	FALSE	FALSE
			FALSE	FALSE	FALSE	FALSE	FALSE	FALSE	FALSE	FALSE
			FALSE	FALSE	FALSE	FALSE	FALSE	FALSE	FALSE	FALSE
			FALSE	FALSE	FALSE	FALSE	FALSE	FALSE	FALSE	FALSE
			FALSE	FALSE	FALSE	FALSE	FALSE	FALSE	FALSE	FALSE
			FALSE	FALSE	FALSE	FALSE	FALSE	FALSE	FALSE	FALSE
			FALSE	FALSE	FALSE	FALSE	FALSE	FALSE	FALSE	FALSE
			FALSE	FALSE	FALSE	FALSE	FALSE	FALSE	FALSE	FALSE
			FALSE	FALSE	FALSE	FALSE	FALSE	FALSE	FALSE	FALSE
			FALSE	FALSE	FALSE	FALSE	FALSE	FALSE	FALSE	FALSE
			FALSE	FALSE	FALSE	FALSE	FALSE	FALSE	FALSE	FALSE
			FALSE	FALSE	FALSE	FALSE	FALSE	FALSE	FALSE	FALSE
			FALSE	FALSE	FALSE	FALSE	FALSE	FALSE	FALSE	FALSE
			FALSE	FALSE	FALSE	FALSE	FALSE	FALSE	FALSE	FALSE
			FALSE	FALSE	FALSE	FALSE	FALSE	FALSE	FALSE	FALSE
			FALSE	FALSE	FALSE	FALSE	FALSE	FALSE	FALSE	FALSE
			FALSE	FALSE	FALSE	FALSE	FALSE	FALSE	FALSE	FALSE
			FALSE	FALSE	FALSE	FALSE	FALSE	FALSE	FALSE	FALSE
			FALSE	FALSE	FALSE	FALSE	FALSE	FALSE	FALSE	FALSE
			FALSE	FALSE	FALSE	FALSE	FALSE	FALSE	FALSE	FALSE
			FALSE	FALSE	FALSE	FALSE	FALSE	FALSE	FALSE	FALSE
			FALSE	FALSE	FALSE	FALSE	FALSE	FALSE	FALSE	FALSE
			FALSE	FALSE	FALSE	FALSE	FALSE	FALSE	FALSE	FALSE
			FALSE	FALSE	FALSE	FALSE	FALSE	FALSE	FALSE	FALSE
			FALSE	FALSE	FALSE	FALSE	FALSE	FALSE	FALSE	FALSE
			FALSE	FALSE	FALSE	FALSE	FALSE	FALSE	FALSE	FALSE
			FALSE	FALSE	FALSE	FALSE	FALSE	FALSE	FALSE	FALSE
			FALSE	FALSE	FALSE	FALSE	FALSE	FALSE	FALSE	FALSE
			FALSE	FALSE	FALSE	FALSE	FALSE	FALSE	FALSE	FALSE
			FALSE	FALSE	FALSE	FALSE	FALSE	FALSE	FALSE	FALSE
			FALSE	FALSE	FALSE	FALSE	FALSE	FALSE	FALSE	FALSE
			FALSE	FALSE	FALSE	FALSE	FALSE	FALSE	FALSE	FALSE
			FALSE	FALSE	FALSE	FALSE	FALSE	FALSE	FALSE	FALSE
			FALSE	FALSE	FALSE	FALSE	FALSE	FALSE	FALSE	FALSE
			FALSE	FALSE	FALSE	FALSE	FALSE	FALSE	FALSE	FALSE
			FALSE	FALSE	FALSE	FALSE	FALSE	FALSE	FALSE	FALSE
			FALSE	FALSE	FALSE	FALSE	FALSE	FALSE	FALSE	FALSE
			FALSE	FALSE	FALSE	FALSE	FALSE	FALSE	FALSE	FALSE
			FALSE	FALSE	FALSE	FALSE	FALSE	FALSE	FALSE	FALSE
			FALSE	FALSE	FALSE	FALSE	FALSE	FALSE	FALSE	FALSE
			FALSE	FALSE	FALSE	FALSE	FALSE	FALSE	FALSE	FALSE
			FALSE	FALSE	FALSE	FALSE	FALSE	FALSE	FALSE	FALSE
			FALSE	FALSE	FALSE	FALSE	FALSE	FALSE	FALSE	FALSE
			FALSE	FALSE	FALSE	FALSE	FALSE	FALSE	FALSE	FALSE
			FALSE	FALSE	FALSE	FALSE	FALSE	FALSE	FALSE	FALSE
			FALSE	FALSE	FALSE	FALSE	FALSE	FALSE	FALSE	FALSE
			FALSE	FALSE	FALSE	FALSE	FALSE	FALSE	FALSE	FALSE
			FALSE	FALSE	FALSE	FALSE	FALSE	FALSE	FALSE	FALSE
			FALSE	FALSE	FALSE	FALSE	FALSE	FALSE	FALSE	FALSE
			FALSE	FALSE	FALSE	FALSE	FALSE	FALSE	FALSE	FALSE
			FALSE	FALSE	FALSE	FALSE	FALSE	FALSE	FALSE	FALSE
			FALSE	FALSE	FALSE	FALSE	FALSE	FALSE	FALSE	FALSE
			FALSE	FALSE	FALSE	FALSE	FALSE	FALSE	FALSE	FALSE
			FALSE	FALSE	FALSE	FALSE	FALSE	FALSE	FALSE	FALSE
			FALSE	FALSE	FALSE	FALSE	FALSE	FALSE	FALSE	FALSE
			FALSE	FALSE	FALSE	FALSE	FALSE	FALSE	FALSE	FALSE
			FALSE	FALSE	FALSE	FALSE	FALSE	FALSE	FALSE	FALSE
			FALSE	FALSE	FALSE	FALSE	FALSE	FALSE	FALSE	FALSE
			FALSE	FALSE	FALSE	FALSE	FALSE	FALSE	FALSE	FALSE
			FALSE	FALSE	FALSE	FALSE	FALSE	FALSE	FALSE	FALSE
			FALSE	FALSE	FALSE	FALSE	FALSE	FALSE	FALSE	FALSE
			FALSE	FALSE	FALSE	FALSE	FALSE	FALSE	FALSE	FALSE
			FALSE	FALSE	FALSE	FALSE	FALSE	FALSE	FALSE	FALSE
			FALSE	FALSE	FALSE	FALSE	FALSE	FALSE	FALSE	FALSE
			FALSE	FALSE	FALSE	FALSE	FALSE	FALSE	FALSE	FALSE
			FALSE	FALSE	FALSE	FALSE	FALSE	FALSE	FALSE	FALSE
			FALSE	FALSE	FALSE	FALSE	FALSE	FALSE	FALSE	FALSE
			FALSE	FALSE	FALSE	FALSE	FALSE	FALSE	FALSE	FALSE
			FALSE	FALSE	FALSE	FALSE	FALSE	FALSE	FALSE	FALSE
			FALSE	FALSE	FALSE	FALSE	FALSE	FALSE	FALSE	FALSE
			FALSE	FALSE	FALSE	FALSE	FALSE	FALSE	FALSE	FALSE
			FALSE	FALSE	FALSE	FALSE	FALSE	FALSE	FALSE	FALSE
			FALSE	FALSE	FALSE	FALSE	FALSE	FALSE	FALSE	FALSE
			FALSE	FALSE	FALSE	FALSE	FALSE	FALSE	FALSE	FALSE
			FALSE	FALSE	FALSE	FALSE	FALSE	FALSE	FALSE	FALSE
			FALSE	FALSE	FALSE	FALSE	FALSE	FALSE	FALSE	FALSE
			FALSE	FALSE	FALSE	FALSE	FALSE	FALSE	FALSE	FALSE
			FALSE	FALSE	FALSE	FALSE	FALSE	FALSE	FALSE	FALSE
			FALSE	FALSE	FALSE	FALSE	FALSE	FALSE	FALSE	FALSE
			FALSE	FALSE	FALSE	FALSE	FALSE	FALSE	FALSE	FALSE
			FALSE	FALSE	FALSE	FALSE	FALSE	FALSE	FALSE	FALSE
			FALSE	FALSE	FALSE	FALSE	FALSE	FALSE	FALSE	FALSE
			FALSE	FALSE	FALSE	FALSE	FALSE	FALSE	FALSE	FALSE
			FALSE	FALSE	FALSE	FALSE	FALSE	FALSE	FALSE	FALSE
			FALSE	FALSE	FALSE	FALSE	FALSE	FALSE	FALSE	FALSE
			FALSE	FALSE	FALSE	FALSE	FALSE	FALSE	FALSE	FALSE
			FALSE	FALSE	FALSE	FALSE	FALSE	FALSE	FALSE	FALSE
			FALSE	FALSE	FALSE	FALSE	FALSE	FALSE	FALSE	FALSE
			FALSE	FALSE	FALSE	FALSE	FALSE	FALSE	FALSE	FALSE
			FALSE	FALSE	FALSE	FALSE	FALSE	FALSE	FALSE	FALSE
			FALSE	FALSE	FALSE	FALSE	FALSE	FALSE	FALSE	FALSE
			FALSE	FALSE	FALSE	FALSE	FALSE	FALSE	FALSE	FALSE
			FALSE	FALSE	FALSE	FALSE	FALSE	FALSE	FALSE	FALSE
			FALSE	FALSE	FALSE	FALSE	FALSE	FALSE	FALSE	FALSE
			FALSE	FALSE	FALSE	FALSE	FALSE	FALSE	FALSE	FALSE
			FALSE	FALSE	FALSE	FALSE	FALSE	FALSE	FALSE	FALSE
			FALSE	FALSE	FALSE	FALSE	FALSE	FALSE	FALSE	FALSE
			FALSE	FALSE	FALSE	FALSE	FALSE	FALSE	FALSE	FALSE
			FALSE	FALSE	FALSE	FALSE	FALSE	FALSE	FALSE	FALSE
			FALSE	FALSE	FALSE	FALSE	FALSE	FALSE	FALSE	FALSE
			FALSE	FALSE	FALSE	FALSE	FALSE	FALSE	FALSE	FALSE
			FALSE	FALSE	FALSE	FALSE	FALSE	FALSE	FALSE	FALSE
			FALSE	FALSE	FALSE	FALSE	FALSE	FALSE	FALSE	FALSE
			FALSE	FALSE	FALSE	FALSE	FALSE	FALSE	FALSE	FALSE
			FALSE	FALSE	FALSE	FALSE	FALSE	FALSE	FALSE	FALSE
			FALSE	FALSE	FALSE	FALSE	FALSE	FALSE	FALSE	FALSE
			FALSE	FALSE	FALSE	FALSE	FALSE	FALSE	FALSE	FALSE
			FALSE	FALSE	FALSE	FALSE	FALSE	FALSE	FALSE	FALSE
			FALSE	FALSE	FALSE	FALSE	FALSE	FALSE	FALSE	FALSE
			FALSE	FALSE	FALSE	FALSE	FALSE	FALSE	FALSE	FALSE
			FALSE	FALSE	FALSE	FALSE	FALSE	FALSE	FALSE	FALSE
