# Supplementary material for: Frugal alignment-free identification of FLT3-internal tandem duplications with FiLT3r
Source: BMC Bioinformatics. 2022 Oct 28;23:448. doi: 10.1186/s12859-022-04983-6 (PMC9617311; doi:10.1186/s12859-022-04983-6)
Supplement: Supplementary file 5 — Additional file 5. supp file 5: results-small-k.xlsx. [file 12859_2022_4983_MOESM5_ESM.xlsx]

## Sheet: genescan_filter_small_k
		Genescan	K=8 Perc=.5 Extend=3	K=8 Perc=.5 Extend=4	K=8 Perc=.6 Extend=3	K=8 Perc=.6 Extend=4	K=8 Perc=.7 Extend=3	K=8 Perc=.7 Extend=4	Default				log Genescan	log k=8	log k=9	log k=10	log k=11	log k=12	log k=13	log k=14	log k=15
SRR15006371	39	0.17	0.197833	0.197461	0.198207	0.197647	0.193579	0.192471	0.198778				-0.769551	-0.703701	-0.704519	-0.702881	-0.70411	-0.713142	-0.715635	-0.701632
SRR15006372	173	0.21	0.211107	0.213397	0.203334	0.208256	0.189476	0.196106	0.183099				-0.677781	-0.675497	-0.670812	-0.69179	-0.681402	-0.722446	-0.707509	-0.737314
SRR15006373	15	0.035	0.0287	0.029263	0.028716	0.029312	0.028749	0.029329	0.030916				-1.45593	-1.54212	-1.53368	-1.54188	-1.53295	-1.54138	-1.5327	-1.50982
SRR15006373	27		0.010528		0.010944	0.010253								-1.97765		-1.96082	-1.98915
SRR15006373	36	0.048	0.057103	0.05716	0.058916	0.059037	0.058426	0.058513	0.061506				-1.31876	-1.24334	-1.24291	-1.22977	-1.22888	-1.23339	-1.23275	-1.21108
SRR15006373	54	0.043	0.032028	0.033294	0.032067	0.033333	0.03151	0.032162	0.033879				-1.36653	-1.49447	-1.47763	-1.49394	-1.47713	-1.50155	-1.49266	-1.47007
SRR15006374	84	0.72	0.250366	0.258368	0.249595	0.257599	0.246769	0.25476	0.264676				-0.142668	-0.601425	-0.587761	-0.602764	-0.589056	-0.607709	-0.593869	-0.577285
SRR15006375	21	0.02	0.017267	0.017636	0.017287	0.017649	0.016579	0.016943	0.018622				-1.69897	-1.76278	-1.7536	-1.76228	-1.75328	-1.78044	-1.77101	-1.72997
SRR15006375	51	0.016	0.011175	0.011552	0.011184	0.011561	0.010828	0.01121	0.011516				-1.79588	-1.95175	-1.93734	-1.9514	-1.937	-1.96545	-1.95039	-1.9387
SRR15006376	75	0.06	0.029138	0.026224	0.020656	0.020117	0.015065	0.014065	0.025053				-1.22185	-1.53554	-1.5813	-1.68495	-1.69644	-1.82203	-1.85186	-1.60114
SRR15006376	126	0.072	0.006683	0.005731	0.006708	0.005755	0.006783	0.005808	0.003277				-1.14267	-2.17503	-2.24177	-2.17341	-2.23995	-2.16858	-2.23597	-2.48452
SRR15006376	213	0.035	0.016848	0.017163	0.016532	0.016854	0.016714	0.017027	0.017023				-1.45593	-1.77345	-1.76541	-1.78167	-1.7733	-1.77692	-1.76886	-1.76896
SRR15006378	-1								0.0105											-1.97881
SRR15006378	30	0.29	0.366659	0.361159	0.366485	0.361856	0.366963	0.362559	0.378538				-0.537602	-0.435738	-0.442302	-0.435944	-0.441464	-0.435378	-0.440621	-0.421891
SRR15006379	99	0.08	0.1214	0.111938	0.108596	0.10308	0.091153	0.087315	0.11908				-1.09691	-0.915781	-0.951022	-0.964186	-0.986826	-1.04023	-1.05891	-0.924161
SRR15006380	42	0.35	0.334132	0.334556	0.326919	0.32824	0.310001	0.312749	0.303975				-0.455932	-0.476082	-0.475531	-0.48556	-0.483808	-0.508637	-0.504804	-0.517162
SRR15006381	21	0.015	0.019846	0.018092	0.01989	0.018152	0.019945	0.018222	0.018509				-1.82391	-1.70233	-1.74251	-1.70137	-1.74108	-1.70017	-1.7394	-1.73262
SRR15006381	42	0.02	0.026741	0.027708	0.026822	0.027806	0.02689	0.02789	0.013563				-1.69897	-1.57282	-1.55739	-1.57151	-1.55586	-1.57041	-1.55455	-1.86764
SRR15006381	165	0.013	0.023442	0.023847	0.021669	0.022089	0.020776	0.021208	0.022221				-1.88606	-1.63001	-1.62257	-1.66416	-1.65582	-1.68244	-1.6735	-1.65324
SRR15006382	75	0.23	0.429109	0.422832	0.41202	0.412295	0.368949	0.371107	0.431005				-0.638272	-0.367432	-0.373832	-0.385082	-0.384792	-0.433034	-0.430501	-0.365518
SRR15006383	15		0.016817	0.017293	0.016847	0.017303	0.016908	0.017376						-1.77425	-1.76213	-1.77348	-1.76188	-1.77191	-1.76005
SRR15006383	24	0.06	0.057126	0.053833	0.057193	0.053864	0.05743	0.054086	0.055176				-1.22185	-1.24317	-1.26895	-1.24266	-1.2687	-1.24086	-1.26692	-1.25825
SRR15006383	66	0.03	0.019505	0.020703	0.019532	0.02072	0.013897	0.015121	0.021399				-1.52288	-1.70985	-1.68397	-1.70925	-1.68361	-1.85708	-1.82042	-1.66961
SRR15006384	51	0.38	0.520106	0.50504	0.519795	0.505702	0.519611	0.507988	0.541254				-0.420216	-0.283908	-0.296674	-0.284168	-0.296105	-0.284322	-0.294147	-0.266599
SRR15006386	72	0.15	0.210289	0.213749	0.207058	0.210576	0.189415	0.19592	0.223512				-0.823909	-0.677183	-0.670096	-0.683908	-0.676591	-0.722586	-0.707921	-0.650699
SRR15006387	6	0.03	0.037306	0.038342	0.037461	0.038462	0.037618	0.038622	0.040415				-1.52288	-1.42822	-1.41633	-1.42642	-1.41497	-1.4246	-1.41317	-1.39346
SRR15006388	24	0.23	0.174521	0.156517	0.174521	0.156517	0.172395	0.156895	0.164865				-0.638272	-0.758152	-0.805438	-0.758152	-0.805438	-0.763475	-0.804391	-0.782872
SRR15006388	57	0.01	0.027356	0.028084	0.027383	0.028084	0.027495	0.028169	0.029234				-2	-1.56295	-1.55154	-1.56252	-1.55154	-1.56075	-1.55023	-1.53411
SRR15006393	18	0.083	0.065091	0.066912	0.065147	0.066971	0.065374	0.067205	0.06548				-1.08092	-1.18648	-1.1745	-1.18611	-1.17411	-1.18459	-1.1726	-1.18389
SRR15006394	24	0.62	0.661013	0.689066	0.660801	0.691666	0.651765	0.680593	0.551354				-0.207608	-0.17979	-0.161739	-0.179929	-0.160104	-0.185909	-0.167113	-0.258569
SRR15006395	-1		0.011075	0.010927	0.011537	0.011363	0.012143	0.011927	0.011029					-1.95566	-1.9615	-1.93791	-1.94451	-1.91567	-1.92347	-1.95746
SRR15006395	21	0.012	0.015803	0.013433	0.01584	0.013468	0.015919	0.013528	0.013779				-1.92082	-1.80126	-1.87183	-1.80024	-1.8707	-1.79808	-1.86877	-1.86078
SRR15006396	60	0.43	0.303334	0.288149	0.275236	0.262477	0.218096	0.204593	0.286545				-0.366532	-0.518079	-0.540383	-0.560295	-0.580909	-0.661352	-0.689109	-0.542807
SRR15006397	21	0.74	1.23168	1.24248	1.22926	1.23761	1.22282	1.23612	1.32543				-0.130768	0.0904989	0.0942891	0.0896423	0.0925842	0.0873615	0.0920596	0.122357
SRR15006398	54	0.27	0.459994	0.46469	0.458421	0.464354	0.452304	0.45799	0.502413				-0.568636	-0.337248	-0.332837	-0.338735	-0.333151	-0.34457	-0.339144	-0.298939
SRR15006401	54	0.02	0.008636	0.008993	0.008658	0.009019	0.008345	0.008711	0.009129				-1.69897	-2.06369	-2.0461	-2.06258	-2.04484	-2.07857	-2.05993	-2.03958
SRR15006401	66	0.02	0.013149	0.013485	0.013188	0.013525	0.011549	0.011893	0.011533				-1.69897	-1.88111	-1.87015	-1.87982	-1.86886	-1.93746	-1.92471	-1.93806
SRR15006401	204	0.04	0.053334	0.054424	0.050014	0.05108	0.048993	0.050371	0.057764				-1.39794	-1.273	-1.26421	-1.30091	-1.29175	-1.30987	-1.29782	-1.23834
SRR15006402	18	0.19	0.182365	0.171153	0.182957	0.171564	0.18141	0.169849	0.170501				-0.721246	-0.739059	-0.766615	-0.737651	-0.765574	-0.741339	-0.769937	-0.768273
SRR15006402	48	0.2	0.177379	0.179169	0.164247	0.16467	0.144087	0.1455	0.166374				-0.69897	-0.751098	-0.746737	-0.784503	-0.783386	-0.841375	-0.837137	-0.778915
SRR15006405	66	0.03	0.033528	0.031787	0.031114	0.028893	0.028111	0.025986	0.032963				-1.52288	-1.47459	-1.49775	-1.50704	-1.53921	-1.55112	-1.58526	-1.48197
SRR15006407	39	0.41	0.512635	0.532822	0.511212	0.530519	0.506595	0.526512	0.511344				-0.387216	-0.290192	-0.273418	-0.291399	-0.275299	-0.295339	-0.278592	-0.291287
SRR15006407	48	0.03	0.037215	0.032216	0.037248	0.032258	0.036467	0.031906	0.033507				-1.52288	-1.42928	-1.49193	-1.4289	-1.49136	-1.4381	-1.49613	-1.47486
SRR15006408	27	0.015	0.014557	0.013005	0.014617	0.013048	0.012019	0.010876	0.01314				-1.82391	-1.83693	-1.88589	-1.83514	-1.88446	-1.92013	-1.96353	-1.8814
SRR15006409	90	0.01	0.00761	0.007617	0.006995	0.00731	0.007023	0.007335	0.007553				-2	-2.11862	-2.11822	-2.15521	-2.13608	-2.15348	-2.1346	-2.12188
SRR15006410	24	0.01	0.01397	0.014552	0.014019	0.014603	0.014101	0.01468	0.013738				-2	-1.8548	-1.83708	-1.85328	-1.83556	-1.85075	-1.83327	-1.86208
SRR15006410	36	0.01	0.013079	0.013624	0.013468	0.014045	0.013536	0.014108	0.012766				-2	-1.88343	-1.8657	-1.8707	-1.85248	-1.86851	-1.85053	-1.89395
SRR15006413	36	0.02	0.017072	0.017116	0.01711	0.017147	0.016788	0.017172	0.017045				-1.69897	-1.76772	-1.7666	-1.76675	-1.76581	-1.775	-1.76518	-1.7684
SRR15006414	21	0.36	0.277659	0.279956	0.273013	0.276015	0.269348	0.271892	0.264777				-0.443697	-0.556488	-0.55291	-0.563817	-0.559067	-0.569686	-0.565604	-0.57712
SRR15006414	27		0.01087		0.010884		0.010916							-1.96377		-1.96321		-1.96194
SRR15006414	48	0.08	0.044144	0.04362	0.037478	0.036927	0.026826	0.026888	0.043942				-1.09691	-1.35513	-1.36031	-1.42622	-1.43266	-1.57144	-1.57044	-1.35712
SRR15006415	24	0.011	0.012	0.01237	0.012039	0.012415	0.012082	0.012465	0.012447				-1.95861	-1.92082	-1.90763	-1.91941	-1.90605	-1.91786	-1.90431	-1.90494
SRR15006415	75	0.013	0.015058	0.014071	0.015093	0.014118	0.011671	0.011645	0.01566				-1.88606	-1.82223	-1.85168	-1.82122	-1.85023	-1.93289	-1.93386	-1.80521
SRR15006418	-3	0.35	0.315722	0.322957	0.316537	0.323377	0.309585	0.316406	0.331186				-0.455932	-0.500695	-0.490855	-0.499576	-0.490291	-0.50922	-0.499755	-0.479928
SRR15006419	-1		0.012601	0.012634	0.013217	0.013248	0.014259	0.014282	0.011085					-1.89959	-1.89846	-1.87887	-1.87785	-1.84591	-1.84521	-1.95526
SRR15006419	57	0.085	0.101832	0.104075	0.094907	0.096447	0.079296	0.079957	0.098057				-1.07058	-0.992116	-0.982654	-1.0227	-1.01571	-1.10075	-1.09714	-1.00852
SRR15006421	39	0.06	0.0376	0.038527	0.037616	0.038543	0.037712	0.038608	0.039801				-1.22185	-1.42481	-1.41423	-1.42463	-1.41405	-1.42352	-1.41332	-1.40011
SRR15006422	51	0.05	0.052909	0.053453	0.052434	0.053313	0.05084	0.052034	0.054763				-1.30103	-1.27647	-1.27203	-1.28039	-1.27317	-1.29379	-1.28371	-1.26151
SRR15006424	18	0.66	0.322338	0.332833	0.323302	0.334556	0.323679	0.334416	0.390613				-0.180456	-0.491688	-0.477774	-0.490392	-0.475531	-0.489885	-0.475713	-0.408253
SRR15006424	117	0.03	0.014543	0.013812	0.010933	0.010205	0.009836	0.008722	0.013789				-1.52288	-1.83735	-1.85974	-1.96126	-1.99119	-2.00718	-2.05938	-1.86047
SRR15006425	18	0.37							0.490591				-0.431798							-0.30928
SRR15006426	75	0.36	0.141622	0.139333	0.086334	0.084526	0.058692	0.055743	0.137785				-0.443697	-0.848869	-0.855946	-1.06382	-1.07301	-1.23142	-1.25381	-0.860798
SRR15006430	42	0.66	0.450765	0.455972	0.457069	0.46526	0.453381	0.459862	0.457553				-0.180456	-0.34605	-0.341062	-0.340018	-0.332304	-0.343537	-0.337372	-0.339559
SRR15006433	30	0.69	0.826223	0.839006	0.885847	0.901416	0.873627	0.894953	0.882584				-0.161151	-0.0829027	-0.0762349	-0.0526413	-0.0450747	-0.058674	-0.0481998	-0.0542439
SRR15006438	24	0.013	0.008472	0.008177	0.008475	0.008179	0.008516	0.008214	0.008351				-1.88606	-2.07201	-2.08741	-2.07186	-2.0873	-2.06976	-2.08545	-2.07826
SRR15006439	54	0.64	0.291594	0.293228	0.28174	0.282241	0.273502	0.274363	0.30745				-0.19382	-0.535221	-0.532795	-0.550151	-0.54938	-0.563039	-0.561674	-0.512226
SRR15006440	-1		0.010936		0.011565		0.012							-1.96114		-1.93685		-1.92082
SRR15006440	21	0.23	0.230719	0.238495	0.230566	0.237872	0.230757	0.237583	0.250048				-0.638272	-0.636917	-0.622521	-0.637205	-0.623657	-0.636845	-0.624185	-0.601977
SRR15006441	30	0.029	0.026006	0.025623	0.026997	0.026568	0.027127	0.026686	0.025988				-1.5376	-1.58493	-1.59137	-1.56868	-1.57564	-1.5666	-1.57372	-1.58523
SRR15006443	30	0.07	0.056855	0.057844	0.05701	0.057987	0.057307	0.05821	0.055464				-1.1549	-1.24523	-1.23774	-1.24405	-1.23667	-1.24179	-1.235	-1.25599
SRR15006444	27	0.78	0.775538	0.800424	0.772488	0.798154	0.758946	0.782962	0.727511				-0.107905	-0.110397	-0.0966799	-0.112108	-0.0979133	-0.119789	-0.106259	-0.13816
SRR15006446	24	0.03	0.038428	0.039753	0.037986	0.038886	0.037218	0.038581	0.04112				-1.52288	-1.41535	-1.40063	-1.42038	-1.41021	-1.42925	-1.41363	-1.38595
SRR15006450	33		0.013021	0.012516	0.0125	0.01227	0.012107	0.011891	0.010121					-1.88536	-1.90253	-1.90309	-1.91116	-1.91696	-1.92478	-1.99478
SRR15006450	51	1.1	0.662151	0.628672	0.541838	0.526746	0.387557	0.373667	0.527731				0.0413927	-0.179043	-0.201576	-0.266131	-0.278399	-0.411664	-0.427515	-0.277587
SRR15006453	192	0.14	0.100527	0.100713	0.094832	0.095074	0.083536	0.084351	0.100893				-0.853872	-0.997717	-0.996914	-1.02305	-1.02194	-1.07813	-1.07391	-0.996139
SRR15006454	60	0.43	0.331203	0.30478	0.264732	0.25622	0.192045	0.189321	0.311813				-0.366532	-0.479906	-0.516014	-0.577194	-0.591387	-0.716597	-0.722801	-0.506106
SRR15006459	175	0.05	0.1137	0.117212	0.106528	0.10917	0.104013	0.106665	0.10856				-1.30103	-0.94424	-0.931028	-0.972536	-0.961897	-0.982912	-0.971978	-0.96433
SRR15006460	24	0.03	0.013245	0.012253	0.01322	0.012218	0.012381	0.011364	0.011091				-1.52288	-1.87795	-1.91176	-1.87877	-1.913	-1.90724	-1.94447	-1.95503
SRR15006460	204	0.03	0.128188	0.127346	0.123989	0.123822	0.122449	0.121438	0.119311				-1.52288	-0.892153	-0.895015	-0.906617	-0.907202	-0.912045	-0.915645	-0.92332
SRR15006461	48	0.16	0.192373	0.188939	0.18926	0.186966	0.186133	0.183055	0.197681				-0.79588	-0.715856	-0.723678	-0.722941	-0.728237	-0.730177	-0.737418	-0.704035
SRR15006462	51	0.26	0.170623	0.165453	0.163378	0.157102	0.154948	0.146998	0.154552				-0.585027	-0.767962	-0.781325	-0.786806	-0.803818	-0.809814	-0.832689	-0.810925
SRR15006462	111	0.18	0.050817	0.050586	0.041273	0.041791	0.036094	0.036606	0.05028				-0.744727	-1.29399	-1.29597	-1.38433	-1.37892	-1.44256	-1.43645	-1.2986
SRR15006463	66	0.02	0.020499	0.020572	0.020536	0.020609	0.020646	0.020721	0.020246				-1.69897	-1.68827	-1.68672	-1.68748	-1.68594	-1.68516	-1.68359	-1.69366
SRR15006464	24	1.8	2.47241	1.90179	2.46035	1.88018	2.42203	1.8701	1.98727				0.255273	0.393121	0.279162	0.390997	0.274199	0.38418	0.271866	0.298256
SRR15006465	24	0.08	0.044242	0.044335	0.043724	0.043785	0.042343	0.043909	0.046446				-1.09691	-1.35417	-1.35325	-1.35928	-1.35867	-1.37322	-1.35745	-1.33305
SRR15006466	87	0.22	0.132857	0.133631	0.126635	0.127394	0.105349	0.104137	0.138563				-0.657577	-0.876616	-0.874093	-0.897446	-0.894851	-0.97737	-0.982395	-0.858353
SRR15006467	15		0.020772	0.02381	0.020833	0.02381	0.020896	0.02381	0.02381					-1.68252	-1.62324	-1.68125	-1.62324	-1.67994	-1.62324	-1.62324
SRR15006467	24	0.25	0.246154	0.250774	0.246914	0.250774	0.247678	0.251553	0.266458				-0.60206	-0.608793	-0.600717	-0.607454	-0.600717	-0.606113	-0.59937	-0.574371
SRR15006468	30	0.12	0.113208	0.109259	0.112782	0.109057	0.112994	0.10987	0.111111				-0.920819	-0.946123	-0.961543	-0.94776	-0.962346	-0.946945	-0.959121	-0.954243
SRR15006468	60	0.14	0.255417	0.251855	0.239503	0.236151	0.199948	0.200102	0.274446				-0.853872	-0.59275	-0.598849	-0.620689	-0.62681	-0.699083	-0.698749	-0.561543
SRR15006469	39	0.05	0.067661	0.066684	0.067785	0.066806	0.067354	0.066398	0.068959				-1.30103	-1.16966	-1.17598	-1.16887	-1.17518	-1.17164	-1.17785	-1.16141
SRR15006470	39	0.67	0.708955	0.737643	0.727799	0.756863	0.728682	0.752941	0.694444				-0.173925	-0.149381	-0.132154	-0.137989	-0.120983	-0.137462	-0.123239	-0.158363
SRR15006471	39	0.24							0.217973				-0.619789							-0.661597
SRR15006472	87	0.03	0.029029	0.028513	0.020684	0.020695	0.013558	0.014128	0.026277				-1.52288	-1.53717	-1.54496	-1.68437	-1.68413	-1.8678	-1.84992	-1.58042
SRR15006474	-1		0.011705	0.01177	0.012525	0.01257	0.011868	0.011892	0.010838					-1.93163	-1.92922	-1.90222	-1.90066	-1.92562	-1.92475	-1.96505
SRR15006474	42	0.101	0.106219	0.107815	0.100829	0.102898	0.095619	0.097782	0.100967				-0.995679	-0.973798	-0.967321	-0.996415	-0.987593	-1.01946	-1.00974	-0.995821
SRR15006475	42	0.32	0.512383	0.478207	0.509737	0.475542	0.506546	0.476882	0.47061				-0.49485	-0.290405	-0.320384	-0.292654	-0.322811	-0.295381	-0.321589	-0.327339
SRR15006476	33	0.077	0.041269	0.042249	0.041396	0.042393	0.041524	0.042597	0.04622				-1.11351	-1.38438	-1.37418	-1.38304	-1.37271	-1.3817	-1.37062	-1.33517
SRR15006476	60	0.029	0.003801	0.004094	0.003813	0.004104	0.003824	0.00412	0.058102				-1.5376	-2.4201	-2.38785	-2.41873	-2.38679	-2.41748	-2.3851	-1.23581
SRR15006476	225		0.016642	0.016641	0.016265	0.016469	0.015743	0.015746	0.017112					-1.77879	-1.77882	-1.78875	-1.78333	-1.80291	-1.80283	-1.7667
SRR15006477	21	0.02	0.01954	0.018952	0.019262	0.018967	0.019014	0.018738	0.018826				-1.69897	-1.70908	-1.72234	-1.7153	-1.722	-1.72093	-1.72728	-1.72524
SRR15006477	39	0.29	0.224134	0.221017	0.222485	0.219719	0.22072	0.218184	0.134535				-0.537602	-0.649492	-0.655574	-0.652699	-0.658132	-0.656158	-0.661177	-0.871165
SRR15006477	45	0.03	0.01536	0.015649	0.015367	0.015667	0.015395	0.015699	0.015148				-1.52288	-1.81361	-1.80551	-1.81341	-1.80501	-1.81262	-1.80413	-1.81964
SRR15006477	66	0.21	0.165631	0.163088	0.161645	0.159621	0.151823	0.150486	0.152089				-0.677781	-0.780858	-0.787578	-0.791438	-0.79691	-0.818662	-0.822504	-0.817902
SRR15006477	102	0.02	0.029121	0.021877	0.029132	0.02191	0.028542	0.021541	0.023101				-1.69897	-1.53579	-1.66001	-1.53563	-1.65936	-1.54452	-1.66673	-1.63637
SRR15006479	30	2.74	1.89238	2.02571	1.88642	2.02474	1.84265	1.96978	2.25785				0.437751	0.277009	0.306577	0.275639	0.30637	0.265443	0.294417	0.353695
SRR15006481	15	0.53	0.258809	0.262227	0.25258	0.254044	0.251358	0.25284	0.277056				-0.275724	-0.587021	-0.581323	-0.597601	-0.595091	-0.599707	-0.597154	-0.557432
SRR15006482	21	0.45	0.512199	0.527941	0.510927	0.526442	0.509546	0.524351	0.524962				-0.346787	-0.290561	-0.277415	-0.291641	-0.278649	-0.292817	-0.280378	-0.279872
SRR15006482	63	0.04	0.046211	0.046746	0.044672	0.045198	0.043969	0.044512	0.045727				-1.39794	-1.33525	-1.33026	-1.34996	-1.34488	-1.35685	-1.35152	-1.33983
SRR15006483	36	0.86	0.557789	0.525547	0.5525	0.516908	0.555276	0.519417	0.459954				-0.0655015	-0.25353	-0.279388	-0.257668	-0.286587	-0.255491	-0.284484	-0.337286
SRR15006484	57	0.016	0.01052	0.010939	0.010542	0.010962	0.009318	0.009306	0.011616				-1.79588	-1.97798	-1.96102	-1.97708	-1.96011	-2.03068	-2.03124	-1.93494
SRR15006489	18	0.64	0.606044	0.630446	0.599519	0.622225	0.596082	0.618911	0.697223				-0.19382	-0.217496	-0.200352	-0.222197	-0.206053	-0.224694	-0.208372	-0.156628
SRR15006491	-1		0.011322	0.011179	0.012053	0.011923	0.011809	0.012198	0.010901					-1.94608	-1.9516	-1.9189	-1.92361	-1.92779	-1.91371	-1.96253
SRR15006491	15	0.24	0.192065	0.180625	0.191553	0.18101	0.192701	0.181746	0.188482				-0.619789	-0.716552	-0.743222	-0.717711	-0.742297	-0.715116	-0.740535	-0.72473
SRR15006491	66	0.18	0.160661	0.156933	0.142164	0.140089	0.122793	0.120379	0.147494				-0.744727	-0.79409	-0.804286	-0.84721	-0.853596	-0.910826	-0.919449	-0.831226
SRR15006492	57	0.44	0.355015	0.353229	0.351253	0.350927	0.342554	0.342759	0.388509				-0.356547	-0.449753	-0.451944	-0.45438	-0.454783	-0.465271	-0.465011	-0.410599
SRR15006493	-1		0.010062	0.01057	0.010374	0.010876			0.011032					-1.99732	-1.97593	-1.98405	-1.96353			-1.95735
SRR15006493	24	0.19	0.222067	0.199184	0.222378	0.199455	0.219034	0.196319	0.203748				-0.721246	-0.653516	-0.700746	-0.652908	-0.700155	-0.659488	-0.707038	-0.690907
SRR15006497	27	0.01	0.008242	0.008268	0.008253	0.00828	0.007834	0.007849	0.008617				-2	-2.08397	-2.0826	-2.08339	-2.08197	-2.10602	-2.10519	-2.06464
SRR15006498	42	0.5	0.392371	0.406003	0.391223	0.405558	0.390837	0.40445	0.327417				-0.30103	-0.406303	-0.391471	-0.407576	-0.391947	-0.408004	-0.393135	-0.484899
SRR15006499	96	0.54	0.296931	0.286694	0.281081	0.272278	0.262876	0.260006	0.278211				-0.267606	-0.527344	-0.542581	-0.551169	-0.564987	-0.580249	-0.585017	-0.555626
SRR15006501	45	0.07	0.087671	0.090576	0.087993	0.090826	0.086957	0.089898	0.094977				-1.1549	-1.05714	-1.04299	-1.05555	-1.04179	-1.0607	-1.04625	-1.02238
SRR15006503	30	0.05	0.015277	0.015645	0.015317	0.0157	0.015562	0.015979	0.014902				-1.30103	-1.81596	-1.80562	-1.81483	-1.8041	-1.80793	-1.79645	-1.82676
SRR15006503	75	0.37	0.307519	0.3078	0.280816	0.280896	0.163645	0.162875	0.316761				-0.431798	-0.512128	-0.511731	-0.551578	-0.551454	-0.786097	-0.788146	-0.499268
SRR15006504	69	0.22	0.097204	0.092164	0.070733	0.065496	0.047945	0.044547	0.096955				-0.657577	-1.01232	-1.03544	-1.15038	-1.18379	-1.31926	-1.35118	-1.01343
SRR15006506	21	0.48	0.518163	0.541029	0.516461	0.539318	0.513736	0.535515	0.565984				-0.318759	-0.285534	-0.266779	-0.286962	-0.268155	-0.28926	-0.271228	-0.247196
SRR15006508	3	0.78	0.005239	0.005233	0.005244	0.005242	0.003001	0.003757	1.13931				-0.107905	-2.28075	-2.28125	-2.28034	-2.2805	-2.52273	-2.42516	0.0566427
SRR15006509	48	0.44	0.32874	0.341275	0.32874	0.341275	0.323856	0.334786	0.39262				-0.356547	-0.483147	-0.466896	-0.483147	-0.466896	-0.489648	-0.475233	-0.406028
SRR15006516	24	0.49	0.531489	0.532167	0.528347	0.529136	0.523914	0.525298	0.55025				-0.309804	-0.274506	-0.273952	-0.277081	-0.276433	-0.28074	-0.279594	-0.25944
SRR15006519	21	0.46	0.683131	0.683554	0.675989	0.673127	0.648087	0.654686	0.675173				-0.337242	-0.165496	-0.165227	-0.17006	-0.171903	-0.188367	-0.183967	-0.170585
SRR15006520	147	0.13	0.119217	0.121514	0.115069	0.117083	0.112379	0.114196	0.137351				-0.886057	-0.923662	-0.915374	-0.939042	-0.931506	-0.949315	-0.942349	-0.862168
SRR15006521	69	0.02	0.015852	0.01581	0.015957	0.015915	0.013333	0.014686	0.012195				-1.69897	-1.79992	-1.80107	-1.79705	-1.79819	-1.87507	-1.8331	-1.91382
SRR15006521	111	0.03	0.012784	0.014031	0.012867	0.014121	0.009032	0.009032	0.011194				-1.52288	-1.89333	-1.85291	-1.89052	-1.85013	-2.04422	-2.04422	-1.95101
SRR15006522	33	0.77	0.001992	0.002939	0.002005	0.002952	0.002034	0.002991	0.390018				-0.113509	-2.70071	-2.5318	-2.69789	-2.52988	-2.69165	-2.52418	-0.408915
SRR15006524	78	0.42	0.451831	0.460725	0.443304	0.452213	0.405838	0.416759	0.402016				-0.376751	-0.345024	-0.336558	-0.353298	-0.344657	-0.391647	-0.380115	-0.395757
SRR15006525	48	0.56	0.61575	0.625829	0.617121	0.625222	0.602182	0.610589	0.494616				-0.251812	-0.210596	-0.203544	-0.20963	-0.203966	-0.220272	-0.214251	-0.305732
SRR15006526	54	0.72	0.677439	0.6403	0.6648	0.637121	0.597124	0.578764	0.607329				-0.142668	-0.16913	-0.193616	-0.177309	-0.195778	-0.223935	-0.237498	-0.216576
SRR15006529	45	0.02	0.012542	0.012536	0.01256	0.01256	0.012609	0.012603	0.010443				-1.69897	-1.90163	-1.90184	-1.90101	-1.90101	-1.89932	-1.89953	-1.98117
SRR15006530	24	0.02	0.038609	0.03569	0.038818	0.035859	0.037637	0.03535	0.03616				-1.69897	-1.41331	-1.44745	-1.41097	-1.4454	-1.42439	-1.45161	-1.44177
SRR15006532	30	0.01							0.01195				-2							-1.92263
SRR15006532	36		0.011354	0.011635	0.01136	0.011641	0.011397	0.011682						-1.94485	-1.93423	-1.94462	-1.93401	-1.94321	-1.93248
SRR15006535	18	0.13	0.103586	0.106674	0.103704	0.106796	0.103784	0.106322	0.109666				-0.886057	-0.984699	-0.971941	-0.984204	-0.971445	-0.98387	-0.973377	-0.959928
SRR15006535	63		0.014476	0.015046	0.014493	0.015055	0.012231	0.012806	0.015246					-1.83935	-1.82258	-1.83884	-1.82232	-1.91254	-1.89259	-1.81684
SRR15006535	75		0.01564	0.016121	0.015663	0.016145	0.015748	0.016232	0.011657					-1.80576	-1.79261	-1.80513	-1.79196	-1.80277	-1.78963	-1.93341
SRR15006536	171	0.11	0.076546	0.072548	0.068099	0.064194	0.056964	0.052728	0.078808				-0.958607	-1.11608	-1.13937	-1.16686	-1.19251	-1.2444	-1.27796	-1.10343
SRR15006538	15	0.06							0.072072				-1.22185							-1.14223
SRR15006538	18		0.019009	0.019451	0.019031	0.019462	0.019086	0.01954	0.021174					-1.72104	-1.71106	-1.72054	-1.71081	-1.71929	-1.70908	-1.6742
SRR15006538	24	0.14	0.148923	0.144043	0.149013	0.144128	0.148259	0.144133	0.160203				-0.853872	-0.827038	-0.841508	-0.826776	-0.841252	-0.828979	-0.841237	-0.795329
SRR15006539	114	0.42	0.142848	0.142315	0.128534	0.128583	0.114339	0.115526	0.12767				-0.376751	-0.845126	-0.846749	-0.890982	-0.890816	-0.941806	-0.93732	-0.893911
SRR15006540	16		2.24101	2.08206	0.660519	0.646264	0.493839	0.498075	4.05483					0.350444	0.318493	-0.180115	-0.18959	-0.306415	-0.302705	0.607973
SRR15006540	56		0.601341	0.578439	0.314394	0.301534	0.239265	0.232375	0.744516					-0.220879	-0.237742	-0.502526	-0.520664	-0.621121	-0.633811	-0.128126
SRR15006540	72	0.35	0.003149	0.012127	0.002098	0.005112	0.001962	0.003223	0.035414				-0.455932	-2.50183	-1.91625	-2.67819	-2.29141	-2.7073	-2.49174	-1.45083
SRR15006542	24	0.02	0.005382	0.005384	0.00539	0.005392	0.005424	0.005421	0.005602				-1.69897	-2.26906	-2.26889	-2.26841	-2.26825	-2.26568	-2.26592	-2.25166
SRR15006544	90	0.05	0.030561	0.031393	0.029513	0.030086	0.025119	0.025703	0.031649				-1.30103	-1.51483	-1.50317	-1.52999	-1.52164	-1.6	-1.59002	-1.49964
SRR15006544	210	0.01	0.04223	0.043681	0.040412	0.041101	0.039875	0.040808	0.04567				-2	-1.37438	-1.35971	-1.39349	-1.38615	-1.3993	-1.38925	-1.34037
SRR15006545	63	0.06	0.08896	0.090279	0.085333	0.085962	0.082534	0.083457	0.096119				-1.22185	-1.05081	-1.04441	-1.06888	-1.06569	-1.08337	-1.07854	-1.01719
SRR15006546	-1								0.010442											-1.98122
SRR15006546	114	0.05	0.067404	0.060711	0.060345	0.055262	0.046398	0.045486	0.062233				-1.30103	-1.17131	-1.21673	-1.21936	-1.25757	-1.3335	-1.34212	-1.20598
SRR15006547	51	0.54	0.594035	0.610339	0.588406	0.605067	0.569923	0.586887	0.521378				-0.267606	-0.226188	-0.214429	-0.230323	-0.218197	-0.244184	-0.231446	-0.282847
SRR15006548	27	0.39	0.428433	0.418717	0.425313	0.415643	0.422402	0.411941	0.428456				-0.408935	-0.368117	-0.378079	-0.371291	-0.38128	-0.374274	-0.385165	-0.368094
SRR15006548	36	0.14	0.119221	0.115385	0.11779	0.114784	0.117468	0.114853	0.118545				-0.853872	-0.923647	-0.937851	-0.928892	-0.940119	-0.93008	-0.939858	-0.926117
SRR15006548	66	0.01	0.009672	0.010017	0.008835	0.008765	0.008864	0.008779	0.009792				-2	-2.01448	-1.99926	-2.05379	-2.05725	-2.05237	-2.05655	-2.00913
SRR15006549	21	1.77	2.62479	2.43772	2.60666	2.42097	2.53705	2.35547	2.29815				0.247973	0.419095	0.386983	0.416084	0.383989	0.404329	0.372078	0.361378
SRR15006550	51	1.86	1.42221	1.51127	1.4143	1.50561	1.40449	1.4935	1.66509				0.269513	0.152964	0.179343	0.150541	0.177713	0.147518	0.174206	0.221437
SRR15006551	57	0.37	0.196419	0.191992	0.154521	0.15318	0.109566	0.108396	0.191616				-0.431798	-0.706817	-0.716717	-0.811012	-0.814798	-0.960324	-0.964987	-0.717568
SRR15006554	39	0.28	0.224099	0.214637	0.224155	0.214769	0.223823	0.214794	0.232201				-0.552842	-0.64956	-0.668295	-0.649452	-0.668028	-0.650095	-0.667978	-0.634136
SRR15195862	21	2.87	2.3589	2.45499	2.26792	2.36423	2.13518	2.21968	1.96266				0.457882	0.37271	0.39005	0.355629	0.37369	0.329435	0.34629	0.292846

## Sheet: Results Summary
						0
						3
	K=8 Perc=.5 Extend=3	K=8 Perc=.5 Extend=4	K=8 Perc=.6 Extend=3	K=8 Perc=.6 Extend=4	K=8 Perc=.7 Extend=3	K=8 Perc=.7 Extend=4	Default
True positives	143	143	143	143	143	143	147
False negatives	4	4	4	4	4	4	0
False positives	0	0	0	0	0	0	0
Precision	1	1	1	1	1	1	1
Recall	0.972789	0.972789	0.972789	0.972789	0.972789	0.972789	1
F1	0.986207	0.986207	0.986207	0.986207	0.986207	0.986207	1
R	0.826829	0.846341	0.818982	0.834985	0.806362	0.819777	0.928685

## Sheet: Positive samples
SRR15006371
SRR15006372
SRR15006373
SRR15006374
SRR15006375
SRR15006376
SRR15006378
SRR15006379
SRR15006380
SRR15006381
SRR15006382
SRR15006383
SRR15006384
SRR15006386
SRR15006387
SRR15006388
SRR15006393
SRR15006394
SRR15006395
SRR15006396
SRR15006397
SRR15006398
SRR15006401
SRR15006402
SRR15006405
SRR15006407
SRR15006408
SRR15006409
SRR15006410
SRR15006413
SRR15006414
SRR15006415
SRR15006418
SRR15006419
SRR15006421
SRR15006422
SRR15006424
SRR15006425
SRR15006426
SRR15006430
SRR15006433
SRR15006438
SRR15006439
SRR15006440
SRR15006441
SRR15006443
SRR15006444
SRR15006446
SRR15006450
SRR15006453
SRR15006454
SRR15006459
SRR15006460
SRR15006461
SRR15006462
SRR15006463
SRR15006464
SRR15006465
SRR15006466
SRR15006467
SRR15006468
SRR15006469
SRR15006470
SRR15006471
SRR15006472
SRR15006474
SRR15006475
SRR15006476
SRR15006477
SRR15006479
SRR15006481
SRR15006482
SRR15006483
SRR15006484
SRR15006489
SRR15006491
SRR15006492
SRR15006493
SRR15006497
SRR15006498
SRR15006499
SRR15006501
SRR15006503
SRR15006504
SRR15006506
SRR15006508
SRR15006509
SRR15006516
SRR15006519
SRR15006520
SRR15006521
SRR15006522
SRR15006524
SRR15006525
SRR15006526
SRR15006529
SRR15006530
SRR15006532
SRR15006535
SRR15006536
SRR15006538
SRR15006539
SRR15006540
SRR15006542
SRR15006544
SRR15006545
SRR15006546
SRR15006547
SRR15006548
SRR15006549
SRR15006550
SRR15006551
SRR15006554
SRR15195862

## Sheet: False positives
			K=8 Perc=.5 Extend=3	K=8 Perc=.5 Extend=4	K=8 Perc=.6 Extend=3	K=8 Perc=.6 Extend=4	K=8 Perc=.7 Extend=3	K=8 Perc=.7 Extend=4	Default	K=15
			FALSE	FALSE	FALSE	FALSE	FALSE	FALSE	FALSE	FALSE
			FALSE	FALSE	FALSE	FALSE	FALSE	FALSE	FALSE	FALSE
			FALSE	FALSE	FALSE	FALSE	FALSE	FALSE	FALSE	FALSE
			FALSE	FALSE	FALSE	FALSE	FALSE	FALSE	FALSE	FALSE
			FALSE	FALSE	FALSE	FALSE	FALSE	FALSE	FALSE	FALSE
			FALSE	FALSE	FALSE	FALSE	FALSE	FALSE	FALSE	FALSE
			FALSE	FALSE	FALSE	FALSE	FALSE	FALSE	FALSE	FALSE
			FALSE	FALSE	FALSE	FALSE	FALSE	FALSE	FALSE	FALSE
			FALSE	FALSE	FALSE	FALSE	FALSE	FALSE	FALSE	FALSE
			FALSE	FALSE	FALSE	FALSE	FALSE	FALSE	FALSE	FALSE
			FALSE	FALSE	FALSE	FALSE	FALSE	FALSE	FALSE	FALSE
			FALSE	FALSE	FALSE	FALSE	FALSE	FALSE	FALSE	FALSE
			FALSE	FALSE	FALSE	FALSE	FALSE	FALSE	FALSE	FALSE
			FALSE	FALSE	FALSE	FALSE	FALSE	FALSE	FALSE	FALSE
			FALSE	FALSE	FALSE	FALSE	FALSE	FALSE	FALSE	FALSE
			FALSE	FALSE	FALSE	FALSE	FALSE	FALSE	FALSE	FALSE
			FALSE	FALSE	FALSE	FALSE	FALSE	FALSE	FALSE	FALSE
			FALSE	FALSE	FALSE	FALSE	FALSE	FALSE	FALSE	FALSE
			FALSE	FALSE	FALSE	FALSE	FALSE	FALSE	FALSE	FALSE
			FALSE	FALSE	FALSE	FALSE	FALSE	FALSE	FALSE	FALSE
			FALSE	FALSE	FALSE	FALSE	FALSE	FALSE	FALSE	FALSE
			FALSE	FALSE	FALSE	FALSE	FALSE	FALSE	FALSE	FALSE
			FALSE	FALSE	FALSE	FALSE	FALSE	FALSE	FALSE	FALSE
			FALSE	FALSE	FALSE	FALSE	FALSE	FALSE	FALSE	FALSE
			FALSE	FALSE	FALSE	FALSE	FALSE	FALSE	FALSE	FALSE
			FALSE	FALSE	FALSE	FALSE	FALSE	FALSE	FALSE	FALSE
			FALSE	FALSE	FALSE	FALSE	FALSE	FALSE	FALSE	FALSE
			FALSE	FALSE	FALSE	FALSE	FALSE	FALSE	FALSE	FALSE
			FALSE	FALSE	FALSE	FALSE	FALSE	FALSE	FALSE	FALSE
			FALSE	FALSE	FALSE	FALSE	FALSE	FALSE	FALSE	FALSE
			FALSE	FALSE	FALSE	FALSE	FALSE	FALSE	FALSE	FALSE
			FALSE	FALSE	FALSE	FALSE	FALSE	FALSE	FALSE	FALSE
			FALSE	FALSE	FALSE	FALSE	FALSE	FALSE	FALSE	FALSE
			FALSE	FALSE	FALSE	FALSE	FALSE	FALSE	FALSE	FALSE
			FALSE	FALSE	FALSE	FALSE	FALSE	FALSE	FALSE	FALSE
			FALSE	FALSE	FALSE	FALSE	FALSE	FALSE	FALSE	FALSE
			FALSE	FALSE	FALSE	FALSE	FALSE	FALSE	FALSE	FALSE
			FALSE	FALSE	FALSE	FALSE	FALSE	FALSE	FALSE	FALSE
			FALSE	FALSE	FALSE	FALSE	FALSE	FALSE	FALSE	FALSE
			FALSE	FALSE	FALSE	FALSE	FALSE	FALSE	FALSE	FALSE
			FALSE	FALSE	FALSE	FALSE	FALSE	FALSE	FALSE	FALSE
			FALSE	FALSE	FALSE	FALSE	FALSE	FALSE	FALSE	FALSE
			FALSE	FALSE	FALSE	FALSE	FALSE	FALSE	FALSE	FALSE
			FALSE	FALSE	FALSE	FALSE	FALSE	FALSE	FALSE	FALSE
			FALSE	FALSE	FALSE	FALSE	FALSE	FALSE	FALSE	FALSE
			FALSE	FALSE	FALSE	FALSE	FALSE	FALSE	FALSE	FALSE
			FALSE	FALSE	FALSE	FALSE	FALSE	FALSE	FALSE	FALSE
			FALSE	FALSE	FALSE	FALSE	FALSE	FALSE	FALSE	FALSE
			FALSE	FALSE	FALSE	FALSE	FALSE	FALSE	FALSE	FALSE
			FALSE	FALSE	FALSE	FALSE	FALSE	FALSE	FALSE	FALSE
			FALSE	FALSE	FALSE	FALSE	FALSE	FALSE	FALSE	FALSE
			FALSE	FALSE	FALSE	FALSE	FALSE	FALSE	FALSE	FALSE
			FALSE	FALSE	FALSE	FALSE	FALSE	FALSE	FALSE	FALSE
			FALSE	FALSE	FALSE	FALSE	FALSE	FALSE	FALSE	FALSE
			FALSE	FALSE	FALSE	FALSE	FALSE	FALSE	FALSE	FALSE
			FALSE	FALSE	FALSE	FALSE	FALSE	FALSE	FALSE	FALSE
			FALSE	FALSE	FALSE	FALSE	FALSE	FALSE	FALSE	FALSE
			FALSE	FALSE	FALSE	FALSE	FALSE	FALSE	FALSE	FALSE
			FALSE	FALSE	FALSE	FALSE	FALSE	FALSE	FALSE	FALSE
			FALSE	FALSE	FALSE	FALSE	FALSE	FALSE	FALSE	FALSE
			FALSE	FALSE	FALSE	FALSE	FALSE	FALSE	FALSE	FALSE
			FALSE	FALSE	FALSE	FALSE	FALSE	FALSE	FALSE	FALSE
			FALSE	FALSE	FALSE	FALSE	FALSE	FALSE	FALSE	FALSE
			FALSE	FALSE	FALSE	FALSE	FALSE	FALSE	FALSE	FALSE
			FALSE	FALSE	FALSE	FALSE	FALSE	FALSE	FALSE	FALSE
			FALSE	FALSE	FALSE	FALSE	FALSE	FALSE	FALSE	FALSE
			FALSE	FALSE	FALSE	FALSE	FALSE	FALSE	FALSE	FALSE
			FALSE	FALSE	FALSE	FALSE	FALSE	FALSE	FALSE	FALSE
			FALSE	FALSE	FALSE	FALSE	FALSE	FALSE	FALSE	FALSE
			FALSE	FALSE	FALSE	FALSE	FALSE	FALSE	FALSE	FALSE
			FALSE	FALSE	FALSE	FALSE	FALSE	FALSE	FALSE	FALSE
			FALSE	FALSE	FALSE	FALSE	FALSE	FALSE	FALSE	FALSE
			FALSE	FALSE	FALSE	FALSE	FALSE	FALSE	FALSE	FALSE
			FALSE	FALSE	FALSE	FALSE	FALSE	FALSE	FALSE	FALSE
			FALSE	FALSE	FALSE	FALSE	FALSE	FALSE	FALSE	FALSE
			FALSE	FALSE	FALSE	FALSE	FALSE	FALSE	FALSE	FALSE
			FALSE	FALSE	FALSE	FALSE	FALSE	FALSE	FALSE	FALSE
			FALSE	FALSE	FALSE	FALSE	FALSE	FALSE	FALSE	FALSE
			FALSE	FALSE	FALSE	FALSE	FALSE	FALSE	FALSE	FALSE
			FALSE	FALSE	FALSE	FALSE	FALSE	FALSE	FALSE	FALSE
			FALSE	FALSE	FALSE	FALSE	FALSE	FALSE	FALSE	FALSE
			FALSE	FALSE	FALSE	FALSE	FALSE	FALSE	FALSE	FALSE
			FALSE	FALSE	FALSE	FALSE	FALSE	FALSE	FALSE	FALSE
			FALSE	FALSE	FALSE	FALSE	FALSE	FALSE	FALSE	FALSE
			FALSE	FALSE	FALSE	FALSE	FALSE	FALSE	FALSE	FALSE
			FALSE	FALSE	FALSE	FALSE	FALSE	FALSE	FALSE	FALSE
			FALSE	FALSE	FALSE	FALSE	FALSE	FALSE	FALSE	FALSE
			FALSE	FALSE	FALSE	FALSE	FALSE	FALSE	FALSE	FALSE
			FALSE	FALSE	FALSE	FALSE	FALSE	FALSE	FALSE	FALSE
			FALSE	FALSE	FALSE	FALSE	FALSE	FALSE	FALSE	FALSE
			FALSE	FALSE	FALSE	FALSE	FALSE	FALSE	FALSE	FALSE
			FALSE	FALSE	FALSE	FALSE	FALSE	FALSE	FALSE	FALSE
			FALSE	FALSE	FALSE	FALSE	FALSE	FALSE	FALSE	FALSE
			FALSE	FALSE	FALSE	FALSE	FALSE	FALSE	FALSE	FALSE
			FALSE	FALSE	FALSE	FALSE	FALSE	FALSE	FALSE	FALSE
			FALSE	FALSE	FALSE	FALSE	FALSE	FALSE	FALSE	FALSE
			FALSE	FALSE	FALSE	FALSE	FALSE	FALSE	FALSE	FALSE
			FALSE	FALSE	FALSE	FALSE	FALSE	FALSE	FALSE	FALSE
			FALSE	FALSE	FALSE	FALSE	FALSE	FALSE	FALSE	FALSE
			FALSE	FALSE	FALSE	FALSE	FALSE	FALSE	FALSE	FALSE
			FALSE	FALSE	FALSE	FALSE	FALSE	FALSE	FALSE	FALSE
			FALSE	FALSE	FALSE	FALSE	FALSE	FALSE	FALSE	FALSE
			FALSE	FALSE	FALSE	FALSE	FALSE	FALSE	FALSE	FALSE
			FALSE	FALSE	FALSE	FALSE	FALSE	FALSE	FALSE	FALSE
			FALSE	FALSE	FALSE	FALSE	FALSE	FALSE	FALSE	FALSE
			FALSE	FALSE	FALSE	FALSE	FALSE	FALSE	FALSE	FALSE
			FALSE	FALSE	FALSE	FALSE	FALSE	FALSE	FALSE	FALSE
			FALSE	FALSE	FALSE	FALSE	FALSE	FALSE	FALSE	FALSE
			FALSE	FALSE	FALSE	FALSE	FALSE	FALSE	FALSE	FALSE
			FALSE	FALSE	FALSE	FALSE	FALSE	FALSE	FALSE	FALSE
			FALSE	FALSE	FALSE	FALSE	FALSE	FALSE	FALSE	FALSE
			FALSE	FALSE	FALSE	FALSE	FALSE	FALSE	FALSE	FALSE
			FALSE	FALSE	FALSE	FALSE	FALSE	FALSE	FALSE	FALSE
			FALSE	FALSE	FALSE	FALSE	FALSE	FALSE	FALSE	FALSE
			FALSE	FALSE	FALSE	FALSE	FALSE	FALSE	FALSE	FALSE
			FALSE	FALSE	FALSE	FALSE	FALSE	FALSE	FALSE	FALSE
			FALSE	FALSE	FALSE	FALSE	FALSE	FALSE	FALSE	FALSE
			FALSE	FALSE	FALSE	FALSE	FALSE	FALSE	FALSE	FALSE
			FALSE	FALSE	FALSE	FALSE	FALSE	FALSE	FALSE	FALSE
			FALSE	FALSE	FALSE	FALSE	FALSE	FALSE	FALSE	FALSE
			FALSE	FALSE	FALSE	FALSE	FALSE	FALSE	FALSE	FALSE
			FALSE	FALSE	FALSE	FALSE	FALSE	FALSE	FALSE	FALSE
			FALSE	FALSE	FALSE	FALSE	FALSE	FALSE	FALSE	FALSE
			FALSE	FALSE	FALSE	FALSE	FALSE	FALSE	FALSE	FALSE
			FALSE	FALSE	FALSE	FALSE	FALSE	FALSE	FALSE	FALSE
			FALSE	FALSE	FALSE	FALSE	FALSE	FALSE	FALSE	FALSE
			FALSE	FALSE	FALSE	FALSE	FALSE	FALSE	FALSE	FALSE
			FALSE	FALSE	FALSE	FALSE	FALSE	FALSE	FALSE	FALSE
			FALSE	FALSE	FALSE	FALSE	FALSE	FALSE	FALSE	FALSE
			FALSE	FALSE	FALSE	FALSE	FALSE	FALSE	FALSE	FALSE
			FALSE	FALSE	FALSE	FALSE	FALSE	FALSE	FALSE	FALSE
			FALSE	FALSE	FALSE	FALSE	FALSE	FALSE	FALSE	FALSE
			FALSE	FALSE	FALSE	FALSE	FALSE	FALSE	FALSE	FALSE
			FALSE	FALSE	FALSE	FALSE	FALSE	FALSE	FALSE	FALSE
			FALSE	FALSE	FALSE	FALSE	FALSE	FALSE	FALSE	FALSE
			FALSE	FALSE	FALSE	FALSE	FALSE	FALSE	FALSE	FALSE
			FALSE	FALSE	FALSE	FALSE	FALSE	FALSE	FALSE	FALSE
			FALSE	FALSE	FALSE	FALSE	FALSE	FALSE	FALSE	FALSE
			FALSE	FALSE	FALSE	FALSE	FALSE	FALSE	FALSE	FALSE
			FALSE	FALSE	FALSE	FALSE	FALSE	FALSE	FALSE	FALSE
			FALSE	FALSE	FALSE	FALSE	FALSE	FALSE	FALSE	FALSE
			FALSE	FALSE	FALSE	FALSE	FALSE	FALSE	FALSE	FALSE
			FALSE	FALSE	FALSE	FALSE	FALSE	FALSE	FALSE	FALSE
			FALSE	FALSE	FALSE	FALSE	FALSE	FALSE	FALSE	FALSE
			FALSE	FALSE	FALSE	FALSE	FALSE	FALSE	FALSE	FALSE
			FALSE	FALSE	FALSE	FALSE	FALSE	FALSE	FALSE	FALSE
			FALSE	FALSE	FALSE	FALSE	FALSE	FALSE	FALSE	FALSE
			FALSE	FALSE	FALSE	FALSE	FALSE	FALSE	FALSE	FALSE
			FALSE	FALSE	FALSE	FALSE	FALSE	FALSE	FALSE	FALSE
			FALSE	FALSE	FALSE	FALSE	FALSE	FALSE	FALSE	FALSE
			FALSE	FALSE	FALSE	FALSE	FALSE	FALSE	FALSE	FALSE
			FALSE	FALSE	FALSE	FALSE	FALSE	FALSE	FALSE	FALSE
			FALSE	FALSE	FALSE	FALSE	FALSE	FALSE	FALSE	FALSE
			FALSE	FALSE	FALSE	FALSE	FALSE	FALSE	FALSE	FALSE
			FALSE	FALSE	FALSE	FALSE	FALSE	FALSE	FALSE	FALSE
			FALSE	FALSE	FALSE	FALSE	FALSE	FALSE	FALSE	FALSE
			FALSE	FALSE	FALSE	FALSE	FALSE	FALSE	FALSE	FALSE
			FALSE	FALSE	FALSE	FALSE	FALSE	FALSE	FALSE	FALSE
			FALSE	FALSE	FALSE	FALSE	FALSE	FALSE	FALSE	FALSE
			FALSE	FALSE	FALSE	FALSE	FALSE	FALSE	FALSE	FALSE
			FALSE	FALSE	FALSE	FALSE	FALSE	FALSE	FALSE	FALSE
			FALSE	FALSE	FALSE	FALSE	FALSE	FALSE	FALSE	FALSE
			FALSE	FALSE	FALSE	FALSE	FALSE	FALSE	FALSE	FALSE
			FALSE	FALSE	FALSE	FALSE	FALSE	FALSE	FALSE	FALSE
			FALSE	FALSE	FALSE	FALSE	FALSE	FALSE	FALSE	FALSE
			FALSE	FALSE	FALSE	FALSE	FALSE	FALSE	FALSE	FALSE
			FALSE	FALSE	FALSE	FALSE	FALSE	FALSE	FALSE	FALSE
			FALSE	FALSE	FALSE	FALSE	FALSE	FALSE	FALSE	FALSE
			FALSE	FALSE	FALSE	FALSE	FALSE	FALSE	FALSE	FALSE
			FALSE	FALSE	FALSE	FALSE	FALSE	FALSE	FALSE	FALSE
			FALSE	FALSE	FALSE	FALSE	FALSE	FALSE	FALSE	FALSE
			FALSE	FALSE	FALSE	FALSE	FALSE	FALSE	FALSE	FALSE
			FALSE	FALSE	FALSE	FALSE	FALSE	FALSE	FALSE	FALSE
			FALSE	FALSE	FALSE	FALSE	FALSE	FALSE	FALSE	FALSE
			FALSE	FALSE	FALSE	FALSE	FALSE	FALSE	FALSE	FALSE
			FALSE	FALSE	FALSE	FALSE	FALSE	FALSE	FALSE	FALSE
			FALSE	FALSE	FALSE	FALSE	FALSE	FALSE	FALSE	FALSE
			FALSE	FALSE	FALSE	FALSE	FALSE	FALSE	FALSE	FALSE
			FALSE	FALSE	FALSE	FALSE	FALSE	FALSE	FALSE	FALSE
			FALSE	FALSE	FALSE	FALSE	FALSE	FALSE	FALSE	FALSE
			FALSE	FALSE	FALSE	FALSE	FALSE	FALSE	FALSE	FALSE
			FALSE	FALSE	FALSE	FALSE	FALSE	FALSE	FALSE	FALSE
			FALSE	FALSE	FALSE	FALSE	FALSE	FALSE	FALSE	FALSE
			FALSE	FALSE	FALSE	FALSE	FALSE	FALSE	FALSE	FALSE
			FALSE	FALSE	FALSE	FALSE	FALSE	FALSE	FALSE	FALSE
			FALSE	FALSE	FALSE	FALSE	FALSE	FALSE	FALSE	FALSE
			FALSE	FALSE	FALSE	FALSE	FALSE	FALSE	FALSE	FALSE
			FALSE	FALSE	FALSE	FALSE	FALSE	FALSE	FALSE	FALSE
			FALSE	FALSE	FALSE	FALSE	FALSE	FALSE	FALSE	FALSE
			FALSE	FALSE	FALSE	FALSE	FALSE	FALSE	FALSE	FALSE
			FALSE	FALSE	FALSE	FALSE	FALSE	FALSE	FALSE	FALSE
			FALSE	FALSE	FALSE	FALSE	FALSE	FALSE	FALSE	FALSE
			FALSE	FALSE	FALSE	FALSE	FALSE	FALSE	FALSE	FALSE
			FALSE	FALSE	FALSE	FALSE	FALSE	FALSE	FALSE	FALSE
			FALSE	FALSE	FALSE	FALSE	FALSE	FALSE	FALSE	FALSE
			FALSE	FALSE	FALSE	FALSE	FALSE	FALSE	FALSE	FALSE
			FALSE	FALSE	FALSE	FALSE	FALSE	FALSE	FALSE	FALSE
			FALSE	FALSE	FALSE	FALSE	FALSE	FALSE	FALSE	FALSE
			FALSE	FALSE	FALSE	FALSE	FALSE	FALSE	FALSE	FALSE
			FALSE	FALSE	FALSE	FALSE	FALSE	FALSE	FALSE	FALSE
			FALSE	FALSE	FALSE	FALSE	FALSE	FALSE	FALSE	FALSE
			FALSE	FALSE	FALSE	FALSE	FALSE	FALSE	FALSE	FALSE
			FALSE	FALSE	FALSE	FALSE	FALSE	FALSE	FALSE	FALSE
			FALSE	FALSE	FALSE	FALSE	FALSE	FALSE	FALSE	FALSE
			FALSE	FALSE	FALSE	FALSE	FALSE	FALSE	FALSE	FALSE
			FALSE	FALSE	FALSE	FALSE	FALSE	FALSE	FALSE	FALSE
			FALSE	FALSE	FALSE	FALSE	FALSE	FALSE	FALSE	FALSE
			FALSE	FALSE	FALSE	FALSE	FALSE	FALSE	FALSE	FALSE
			FALSE	FALSE	FALSE	FALSE	FALSE	FALSE	FALSE	FALSE
			FALSE	FALSE	FALSE	FALSE	FALSE	FALSE	FALSE	FALSE
			FALSE	FALSE	FALSE	FALSE	FALSE	FALSE	FALSE	FALSE
			FALSE	FALSE	FALSE	FALSE	FALSE	FALSE	FALSE	FALSE
			FALSE	FALSE	FALSE	FALSE	FALSE	FALSE	FALSE	FALSE
			FALSE	FALSE	FALSE	FALSE	FALSE	FALSE	FALSE	FALSE
			FALSE	FALSE	FALSE	FALSE	FALSE	FALSE	FALSE	FALSE
			FALSE	FALSE	FALSE	FALSE	FALSE	FALSE	FALSE	FALSE
			FALSE	FALSE	FALSE	FALSE	FALSE	FALSE	FALSE	FALSE
			FALSE	FALSE	FALSE	FALSE	FALSE	FALSE	FALSE	FALSE
			FALSE	FALSE	FALSE	FALSE	FALSE	FALSE	FALSE	FALSE
			FALSE	FALSE	FALSE	FALSE	FALSE	FALSE	FALSE	FALSE
			FALSE	FALSE	FALSE	FALSE	FALSE	FALSE	FALSE	FALSE
			FALSE	FALSE	FALSE	FALSE	FALSE	FALSE	FALSE	FALSE
			FALSE	FALSE	FALSE	FALSE	FALSE	FALSE	FALSE	FALSE
			FALSE	FALSE	FALSE	FALSE	FALSE	FALSE	FALSE	FALSE
			FALSE	FALSE	FALSE	FALSE	FALSE	FALSE	FALSE	FALSE
			FALSE	FALSE	FALSE	FALSE	FALSE	FALSE	FALSE	FALSE
			FALSE	FALSE	FALSE	FALSE	FALSE	FALSE	FALSE	FALSE
			FALSE	FALSE	FALSE	FALSE	FALSE	FALSE	FALSE	FALSE
			FALSE	FALSE	FALSE	FALSE	FALSE	FALSE	FALSE	FALSE
			FALSE	FALSE	FALSE	FALSE	FALSE	FALSE	FALSE	FALSE
			FALSE	FALSE	FALSE	FALSE	FALSE	FALSE	FALSE	FALSE
			FALSE	FALSE	FALSE	FALSE	FALSE	FALSE	FALSE	FALSE
			FALSE	FALSE	FALSE	FALSE	FALSE	FALSE	FALSE	FALSE
			FALSE	FALSE	FALSE	FALSE	FALSE	FALSE	FALSE	FALSE
			FALSE	FALSE	FALSE	FALSE	FALSE	FALSE	FALSE	FALSE
			FALSE	FALSE	FALSE	FALSE	FALSE	FALSE	FALSE	FALSE
			FALSE	FALSE	FALSE	FALSE	FALSE	FALSE	FALSE	FALSE
			FALSE	FALSE	FALSE	FALSE	FALSE	FALSE	FALSE	FALSE
			FALSE	FALSE	FALSE	FALSE	FALSE	FALSE	FALSE	FALSE
			FALSE	FALSE	FALSE	FALSE	FALSE	FALSE	FALSE	FALSE
			FALSE	FALSE	FALSE	FALSE	FALSE	FALSE	FALSE	FALSE
			FALSE	FALSE	FALSE	FALSE	FALSE	FALSE	FALSE	FALSE
			FALSE	FALSE	FALSE	FALSE	FALSE	FALSE	FALSE	FALSE
			FALSE	FALSE	FALSE	FALSE	FALSE	FALSE	FALSE	FALSE
			FALSE	FALSE	FALSE	FALSE	FALSE	FALSE	FALSE	FALSE
			FALSE	FALSE	FALSE	FALSE	FALSE	FALSE	FALSE	FALSE
			FALSE	FALSE	FALSE	FALSE	FALSE	FALSE	FALSE	FALSE
			FALSE	FALSE	FALSE	FALSE	FALSE	FALSE	FALSE	FALSE
			FALSE	FALSE	FALSE	FALSE	FALSE	FALSE	FALSE	FALSE
			FALSE	FALSE	FALSE	FALSE	FALSE	FALSE	FALSE	FALSE
			FALSE	FALSE	FALSE	FALSE	FALSE	FALSE	FALSE	FALSE
			FALSE	FALSE	FALSE	FALSE	FALSE	FALSE	FALSE	FALSE
			FALSE	FALSE	FALSE	FALSE	FALSE	FALSE	FALSE	FALSE
			FALSE	FALSE	FALSE	FALSE	FALSE	FALSE	FALSE	FALSE
			FALSE	FALSE	FALSE	FALSE	FALSE	FALSE	FALSE	FALSE
			FALSE	FALSE	FALSE	FALSE	FALSE	FALSE	FALSE	FALSE
			FALSE	FALSE	FALSE	FALSE	FALSE	FALSE	FALSE	FALSE
			FALSE	FALSE	FALSE	FALSE	FALSE	FALSE	FALSE	FALSE
			FALSE	FALSE	FALSE	FALSE	FALSE	FALSE	FALSE	FALSE
			FALSE	FALSE	FALSE	FALSE	FALSE	FALSE	FALSE	FALSE
			FALSE	FALSE	FALSE	FALSE	FALSE	FALSE	FALSE	FALSE
			FALSE	FALSE	FALSE	FALSE	FALSE	FALSE	FALSE	FALSE
			FALSE	FALSE	FALSE	FALSE	FALSE	FALSE	FALSE	FALSE
			FALSE	FALSE	FALSE	FALSE	FALSE	FALSE	FALSE	FALSE
			FALSE	FALSE	FALSE	FALSE	FALSE	FALSE	FALSE	FALSE
			FALSE	FALSE	FALSE	FALSE	FALSE	FALSE	FALSE	FALSE
			FALSE	FALSE	FALSE	FALSE	FALSE	FALSE	FALSE	FALSE
			FALSE	FALSE	FALSE	FALSE	FALSE	FALSE	FALSE	FALSE
			FALSE	FALSE	FALSE	FALSE	FALSE	FALSE	FALSE	FALSE
			FALSE	FALSE	FALSE	FALSE	FALSE	FALSE	FALSE	FALSE
			FALSE	FALSE	FALSE	FALSE	FALSE	FALSE	FALSE	FALSE
			FALSE	FALSE	FALSE	FALSE	FALSE	FALSE	FALSE	FALSE
			FALSE	FALSE	FALSE	FALSE	FALSE	FALSE	FALSE	FALSE
			FALSE	FALSE	FALSE	FALSE	FALSE	FALSE	FALSE	FALSE
			FALSE	FALSE	FALSE	FALSE	FALSE	FALSE	FALSE	FALSE
			FALSE	FALSE	FALSE	FALSE	FALSE	FALSE	FALSE	FALSE
			FALSE	FALSE	FALSE	FALSE	FALSE	FALSE	FALSE	FALSE
			FALSE	FALSE	FALSE	FALSE	FALSE	FALSE	FALSE	FALSE
			FALSE	FALSE	FALSE	FALSE	FALSE	FALSE	FALSE	FALSE
			FALSE	FALSE	FALSE	FALSE	FALSE	FALSE	FALSE	FALSE
			FALSE	FALSE	FALSE	FALSE	FALSE	FALSE	FALSE	FALSE
			FALSE	FALSE	FALSE	FALSE	FALSE	FALSE	FALSE	FALSE
			FALSE	FALSE	FALSE	FALSE	FALSE	FALSE	FALSE	FALSE
			FALSE	FALSE	FALSE	FALSE	FALSE	FALSE	FALSE	FALSE
			FALSE	FALSE	FALSE	FALSE	FALSE	FALSE	FALSE	FALSE
			FALSE	FALSE	FALSE	FALSE	FALSE	FALSE	FALSE	FALSE
			FALSE	FALSE	FALSE	FALSE	FALSE	FALSE	FALSE	FALSE
			FALSE	FALSE	FALSE	FALSE	FALSE	FALSE	FALSE	FALSE
			FALSE	FALSE	FALSE	FALSE	FALSE	FALSE	FALSE	FALSE
			FALSE	FALSE	FALSE	FALSE	FALSE	FALSE	FALSE	FALSE
			FALSE	FALSE	FALSE	FALSE	FALSE	FALSE	FALSE	FALSE
			FALSE	FALSE	FALSE	FALSE	FALSE	FALSE	FALSE	FALSE
			FALSE	FALSE	FALSE	FALSE	FALSE	FALSE	FALSE	FALSE
			FALSE	FALSE	FALSE	FALSE	FALSE	FALSE	FALSE	FALSE
			FALSE	FALSE	FALSE	FALSE	FALSE	FALSE	FALSE	FALSE
			FALSE	FALSE	FALSE	FALSE	FALSE	FALSE	FALSE	FALSE
			FALSE	FALSE	FALSE	FALSE	FALSE	FALSE	FALSE	FALSE
			FALSE	FALSE	FALSE	FALSE	FALSE	FALSE	FALSE	FALSE
			FALSE	FALSE	FALSE	FALSE	FALSE	FALSE	FALSE	FALSE
			FALSE	FALSE	FALSE	FALSE	FALSE	FALSE	FALSE	FALSE
			FALSE	FALSE	FALSE	FALSE	FALSE	FALSE	FALSE	FALSE
			FALSE	FALSE	FALSE	FALSE	FALSE	FALSE	FALSE	FALSE
			FALSE	FALSE	FALSE	FALSE	FALSE	FALSE	FALSE	FALSE
			FALSE	FALSE	FALSE	FALSE	FALSE	FALSE	FALSE	FALSE
			FALSE	FALSE	FALSE	FALSE	FALSE	FALSE	FALSE	FALSE
			FALSE	FALSE	FALSE	FALSE	FALSE	FALSE	FALSE	FALSE
			FALSE	FALSE	FALSE	FALSE	FALSE	FALSE	FALSE	FALSE
			FALSE	FALSE	FALSE	FALSE	FALSE	FALSE	FALSE	FALSE
			FALSE	FALSE	FALSE	FALSE	FALSE	FALSE	FALSE	FALSE
			FALSE	FALSE	FALSE	FALSE	FALSE	FALSE	FALSE	FALSE
			FALSE	FALSE	FALSE	FALSE	FALSE	FALSE	FALSE	FALSE
			FALSE	FALSE	FALSE	FALSE	FALSE	FALSE	FALSE	FALSE
			FALSE	FALSE	FALSE	FALSE	FALSE	FALSE	FALSE	FALSE
			FALSE	FALSE	FALSE	FALSE	FALSE	FALSE	FALSE	FALSE
			FALSE	FALSE	FALSE	FALSE	FALSE	FALSE	FALSE	FALSE
			FALSE	FALSE	FALSE	FALSE	FALSE	FALSE	FALSE	FALSE
			FALSE	FALSE	FALSE	FALSE	FALSE	FALSE	FALSE	FALSE
			FALSE	FALSE	FALSE	FALSE	FALSE	FALSE	FALSE	FALSE
			FALSE	FALSE	FALSE	FALSE	FALSE	FALSE	FALSE	FALSE
			FALSE	FALSE	FALSE	FALSE	FALSE	FALSE	FALSE	FALSE
			FALSE	FALSE	FALSE	FALSE	FALSE	FALSE	FALSE	FALSE
			FALSE	FALSE	FALSE	FALSE	FALSE	FALSE	FALSE	FALSE
			FALSE	FALSE	FALSE	FALSE	FALSE	FALSE	FALSE	FALSE
			FALSE	FALSE	FALSE	FALSE	FALSE	FALSE	FALSE	FALSE
			FALSE	FALSE	FALSE	FALSE	FALSE	FALSE	FALSE	FALSE
			FALSE	FALSE	FALSE	FALSE	FALSE	FALSE	FALSE	FALSE
			FALSE	FALSE	FALSE	FALSE	FALSE	FALSE	FALSE	FALSE
			FALSE	FALSE	FALSE	FALSE	FALSE	FALSE	FALSE	FALSE
			FALSE	FALSE	FALSE	FALSE	FALSE	FALSE	FALSE	FALSE
			FALSE	FALSE	FALSE	FALSE	FALSE	FALSE	FALSE	FALSE
			FALSE	FALSE	FALSE	FALSE	FALSE	FALSE	FALSE	FALSE
			FALSE	FALSE	FALSE	FALSE	FALSE	FALSE	FALSE	FALSE
			FALSE	FALSE	FALSE	FALSE	FALSE	FALSE	FALSE	FALSE
			FALSE	FALSE	FALSE	FALSE	FALSE	FALSE	FALSE	FALSE
			FALSE	FALSE	FALSE	FALSE	FALSE	FALSE	FALSE	FALSE
			FALSE	FALSE	FALSE	FALSE	FALSE	FALSE	FALSE	FALSE
			FALSE	FALSE	FALSE	FALSE	FALSE	FALSE	FALSE	FALSE
			FALSE	FALSE	FALSE	FALSE	FALSE	FALSE	FALSE	FALSE
			FALSE	FALSE	FALSE	FALSE	FALSE	FALSE	FALSE	FALSE
			FALSE	FALSE	FALSE	FALSE	FALSE	FALSE	FALSE	FALSE
			FALSE	FALSE	FALSE	FALSE	FALSE	FALSE	FALSE	FALSE
			FALSE	FALSE	FALSE	FALSE	FALSE	FALSE	FALSE	FALSE
			FALSE	FALSE	FALSE	FALSE	FALSE	FALSE	FALSE	FALSE
			FALSE	FALSE	FALSE	FALSE	FALSE	FALSE	FALSE	FALSE
			FALSE	FALSE	FALSE	FALSE	FALSE	FALSE	FALSE	FALSE
			FALSE	FALSE	FALSE	FALSE	FALSE	FALSE	FALSE	FALSE
			FALSE	FALSE	FALSE	FALSE	FALSE	FALSE	FALSE	FALSE
			FALSE	FALSE	FALSE	FALSE	FALSE	FALSE	FALSE	FALSE
			FALSE	FALSE	FALSE	FALSE	FALSE	FALSE	FALSE	FALSE
			FALSE	FALSE	FALSE	FALSE	FALSE	FALSE	FALSE	FALSE
			FALSE	FALSE	FALSE	FALSE	FALSE	FALSE	FALSE	FALSE
			FALSE	FALSE	FALSE	FALSE	FALSE	FALSE	FALSE	FALSE
			FALSE	FALSE	FALSE	FALSE	FALSE	FALSE	FALSE	FALSE
			FALSE	FALSE	FALSE	FALSE	FALSE	FALSE	FALSE	FALSE
			FALSE	FALSE	FALSE	FALSE	FALSE	FALSE	FALSE	FALSE
			FALSE	FALSE	FALSE	FALSE	FALSE	FALSE	FALSE	FALSE
			FALSE	FALSE	FALSE	FALSE	FALSE	FALSE	FALSE	FALSE
			FALSE	FALSE	FALSE	FALSE	FALSE	FALSE	FALSE	FALSE
			FALSE	FALSE	FALSE	FALSE	FALSE	FALSE	FALSE	FALSE
			FALSE	FALSE	FALSE	FALSE	FALSE	FALSE	FALSE	FALSE
			FALSE	FALSE	FALSE	FALSE	FALSE	FALSE	FALSE	FALSE
			FALSE	FALSE	FALSE	FALSE	FALSE	FALSE	FALSE	FALSE
			FALSE	FALSE	FALSE	FALSE	FALSE	FALSE	FALSE	FALSE
			FALSE	FALSE	FALSE	FALSE	FALSE	FALSE	FALSE	FALSE
			FALSE	FALSE	FALSE	FALSE	FALSE	FALSE	FALSE	FALSE
			FALSE	FALSE	FALSE	FALSE	FALSE	FALSE	FALSE	FALSE
			FALSE	FALSE	FALSE	FALSE	FALSE	FALSE	FALSE	FALSE
			FALSE	FALSE	FALSE	FALSE	FALSE	FALSE	FALSE	FALSE
			FALSE	FALSE	FALSE	FALSE	FALSE	FALSE	FALSE	FALSE
			FALSE	FALSE	FALSE	FALSE	FALSE	FALSE	FALSE	FALSE
			FALSE	FALSE	FALSE	FALSE	FALSE	FALSE	FALSE	FALSE
			FALSE	FALSE	FALSE	FALSE	FALSE	FALSE	FALSE	FALSE
			FALSE	FALSE	FALSE	FALSE	FALSE	FALSE	FALSE	FALSE
			FALSE	FALSE	FALSE	FALSE	FALSE	FALSE	FALSE	FALSE
			FALSE	FALSE	FALSE	FALSE	FALSE	FALSE	FALSE	FALSE
			FALSE	FALSE	FALSE	FALSE	FALSE	FALSE	FALSE	FALSE
			FALSE	FALSE	FALSE	FALSE	FALSE	FALSE	FALSE	FALSE
			FALSE	FALSE	FALSE	FALSE	FALSE	FALSE	FALSE	FALSE
			FALSE	FALSE	FALSE	FALSE	FALSE	FALSE	FALSE	FALSE
			FALSE	FALSE	FALSE	FALSE	FALSE	FALSE	FALSE	FALSE
			FALSE	FALSE	FALSE	FALSE	FALSE	FALSE	FALSE	FALSE
			FALSE	FALSE	FALSE	FALSE	FALSE	FALSE	FALSE	FALSE
			FALSE	FALSE	FALSE	FALSE	FALSE	FALSE	FALSE	FALSE
			FALSE	FALSE	FALSE	FALSE	FALSE	FALSE	FALSE	FALSE
			FALSE	FALSE	FALSE	FALSE	FALSE	FALSE	FALSE	FALSE
			FALSE	FALSE	FALSE	FALSE	FALSE	FALSE	FALSE	FALSE
			FALSE	FALSE	FALSE	FALSE	FALSE	FALSE	FALSE	FALSE
			FALSE	FALSE	FALSE	FALSE	FALSE	FALSE	FALSE	FALSE
			FALSE	FALSE	FALSE	FALSE	FALSE	FALSE	FALSE	FALSE
			FALSE	FALSE	FALSE	FALSE	FALSE	FALSE	FALSE	FALSE
			FALSE	FALSE	FALSE	FALSE	FALSE	FALSE	FALSE	FALSE
			FALSE	FALSE	FALSE	FALSE	FALSE	FALSE	FALSE	FALSE
			FALSE	FALSE	FALSE	FALSE	FALSE	FALSE	FALSE	FALSE
			FALSE	FALSE	FALSE	FALSE	FALSE	FALSE	FALSE	FALSE
			FALSE	FALSE	FALSE	FALSE	FALSE	FALSE	FALSE	FALSE
			FALSE	FALSE	FALSE	FALSE	FALSE	FALSE	FALSE	FALSE
			FALSE	FALSE	FALSE	FALSE	FALSE	FALSE	FALSE	FALSE
			FALSE	FALSE	FALSE	FALSE	FALSE	FALSE	FALSE	FALSE
			FALSE	FALSE	FALSE	FALSE	FALSE	FALSE	FALSE	FALSE
			FALSE	FALSE	FALSE	FALSE	FALSE	FALSE	FALSE	FALSE
			FALSE	FALSE	FALSE	FALSE	FALSE	FALSE	FALSE	FALSE
			FALSE	FALSE	FALSE	FALSE	FALSE	FALSE	FALSE	FALSE
			FALSE	FALSE	FALSE	FALSE	FALSE	FALSE	FALSE	FALSE
			FALSE	FALSE	FALSE	FALSE	FALSE	FALSE	FALSE	FALSE
			FALSE	FALSE	FALSE	FALSE	FALSE	FALSE	FALSE	FALSE
			FALSE	FALSE	FALSE	FALSE	FALSE	FALSE	FALSE	FALSE
			FALSE	FALSE	FALSE	FALSE	FALSE	FALSE	FALSE	FALSE
			FALSE	FALSE	FALSE	FALSE	FALSE	FALSE	FALSE	FALSE
			FALSE	FALSE	FALSE	FALSE	FALSE	FALSE	FALSE	FALSE
			FALSE	FALSE	FALSE	FALSE	FALSE	FALSE	FALSE	FALSE
			FALSE	FALSE	FALSE	FALSE	FALSE	FALSE	FALSE	FALSE
			FALSE	FALSE	FALSE	FALSE	FALSE	FALSE	FALSE	FALSE
			FALSE	FALSE	FALSE	FALSE	FALSE	FALSE	FALSE	FALSE
			FALSE	FALSE	FALSE	FALSE	FALSE	FALSE	FALSE	FALSE
			FALSE	FALSE	FALSE	FALSE	FALSE	FALSE	FALSE	FALSE
			FALSE	FALSE	FALSE	FALSE	FALSE	FALSE	FALSE	FALSE
			FALSE	FALSE	FALSE	FALSE	FALSE	FALSE	FALSE	FALSE
			FALSE	FALSE	FALSE	FALSE	FALSE	FALSE	FALSE	FALSE
			FALSE	FALSE	FALSE	FALSE	FALSE	FALSE	FALSE	FALSE
			FALSE	FALSE	FALSE	FALSE	FALSE	FALSE	FALSE	FALSE
			FALSE	FALSE	FALSE	FALSE	FALSE	FALSE	FALSE	FALSE
			FALSE	FALSE	FALSE	FALSE	FALSE	FALSE	FALSE	FALSE
			FALSE	FALSE	FALSE	FALSE	FALSE	FALSE	FALSE	FALSE
			FALSE	FALSE	FALSE	FALSE	FALSE	FALSE	FALSE	FALSE
			FALSE	FALSE	FALSE	FALSE	FALSE	FALSE	FALSE	FALSE
			FALSE	FALSE	FALSE	FALSE	FALSE	FALSE	FALSE	FALSE
			FALSE	FALSE	FALSE	FALSE	FALSE	FALSE	FALSE	FALSE
			FALSE	FALSE	FALSE	FALSE	FALSE	FALSE	FALSE	FALSE
			FALSE	FALSE	FALSE	FALSE	FALSE	FALSE	FALSE	FALSE
			FALSE	FALSE	FALSE	FALSE	FALSE	FALSE	FALSE	FALSE
			FALSE	FALSE	FALSE	FALSE	FALSE	FALSE	FALSE	FALSE
			FALSE	FALSE	FALSE	FALSE	FALSE	FALSE	FALSE	FALSE
			FALSE	FALSE	FALSE	FALSE	FALSE	FALSE	FALSE	FALSE
			FALSE	FALSE	FALSE	FALSE	FALSE	FALSE	FALSE	FALSE
			FALSE	FALSE	FALSE	FALSE	FALSE	FALSE	FALSE	FALSE
			FALSE	FALSE	FALSE	FALSE	FALSE	FALSE	FALSE	FALSE
			FALSE	FALSE	FALSE	FALSE	FALSE	FALSE	FALSE	FALSE
			FALSE	FALSE	FALSE	FALSE	FALSE	FALSE	FALSE	FALSE
			FALSE	FALSE	FALSE	FALSE	FALSE	FALSE	FALSE	FALSE
			FALSE	FALSE	FALSE	FALSE	FALSE	FALSE	FALSE	FALSE
			FALSE	FALSE	FALSE	FALSE	FALSE	FALSE	FALSE	FALSE
			FALSE	FALSE	FALSE	FALSE	FALSE	FALSE	FALSE	FALSE
			FALSE	FALSE	FALSE	FALSE	FALSE	FALSE	FALSE	FALSE
			FALSE	FALSE	FALSE	FALSE	FALSE	FALSE	FALSE	FALSE
			FALSE	FALSE	FALSE	FALSE	FALSE	FALSE	FALSE	FALSE
			FALSE	FALSE	FALSE	FALSE	FALSE	FALSE	FALSE	FALSE
			FALSE	FALSE	FALSE	FALSE	FALSE	FALSE	FALSE	FALSE
			FALSE	FALSE	FALSE	FALSE	FALSE	FALSE	FALSE	FALSE
			FALSE	FALSE	FALSE	FALSE	FALSE	FALSE	FALSE	FALSE
			FALSE	FALSE	FALSE	FALSE	FALSE	FALSE	FALSE	FALSE
			FALSE	FALSE	FALSE	FALSE	FALSE	FALSE	FALSE	FALSE
			FALSE	FALSE	FALSE	FALSE	FALSE	FALSE	FALSE	FALSE
			FALSE	FALSE	FALSE	FALSE	FALSE	FALSE	FALSE	FALSE
			FALSE	FALSE	FALSE	FALSE	FALSE	FALSE	FALSE	FALSE
			FALSE	FALSE	FALSE	FALSE	FALSE	FALSE	FALSE	FALSE
			FALSE	FALSE	FALSE	FALSE	FALSE	FALSE	FALSE	FALSE
			FALSE	FALSE	FALSE	FALSE	FALSE	FALSE	FALSE	FALSE
			FALSE	FALSE	FALSE	FALSE	FALSE	FALSE	FALSE	FALSE
			FALSE	FALSE	FALSE	FALSE	FALSE	FALSE	FALSE	FALSE
			FALSE	FALSE	FALSE	FALSE	FALSE	FALSE	FALSE	FALSE
			FALSE	FALSE	FALSE	FALSE	FALSE	FALSE	FALSE	FALSE
			FALSE	FALSE	FALSE	FALSE	FALSE	FALSE	FALSE	FALSE
			FALSE	FALSE	FALSE	FALSE	FALSE	FALSE	FALSE	FALSE
			FALSE	FALSE	FALSE	FALSE	FALSE	FALSE	FALSE	FALSE
			FALSE	FALSE	FALSE	FALSE	FALSE	FALSE	FALSE	FALSE
			FALSE	FALSE	FALSE	FALSE	FALSE	FALSE	FALSE	FALSE
			FALSE	FALSE	FALSE	FALSE	FALSE	FALSE	FALSE	FALSE
			FALSE	FALSE	FALSE	FALSE	FALSE	FALSE	FALSE	FALSE
			FALSE	FALSE	FALSE	FALSE	FALSE	FALSE	FALSE	FALSE
			FALSE	FALSE	FALSE	FALSE	FALSE	FALSE	FALSE	FALSE
			FALSE	FALSE	FALSE	FALSE	FALSE	FALSE	FALSE	FALSE
			FALSE	FALSE	FALSE	FALSE	FALSE	FALSE	FALSE	FALSE
			FALSE	FALSE	FALSE	FALSE	FALSE	FALSE	FALSE	FALSE
			FALSE	FALSE	FALSE	FALSE	FALSE	FALSE	FALSE	FALSE
			FALSE	FALSE	FALSE	FALSE	FALSE	FALSE	FALSE	FALSE
			FALSE	FALSE	FALSE	FALSE	FALSE	FALSE	FALSE	FALSE
			FALSE	FALSE	FALSE	FALSE	FALSE	FALSE	FALSE	FALSE
			FALSE	FALSE	FALSE	FALSE	FALSE	FALSE	FALSE	FALSE
			FALSE	FALSE	FALSE	FALSE	FALSE	FALSE	FALSE	FALSE
			FALSE	FALSE	FALSE	FALSE	FALSE	FALSE	FALSE	FALSE
			FALSE	FALSE	FALSE	FALSE	FALSE	FALSE	FALSE	FALSE
			FALSE	FALSE	FALSE	FALSE	FALSE	FALSE	FALSE	FALSE
			FALSE	FALSE	FALSE	FALSE	FALSE	FALSE	FALSE	FALSE
			FALSE	FALSE	FALSE	FALSE	FALSE	FALSE	FALSE	FALSE
			FALSE	FALSE	FALSE	FALSE	FALSE	FALSE	FALSE	FALSE
			FALSE	FALSE	FALSE	FALSE	FALSE	FALSE	FALSE	FALSE
			FALSE	FALSE	FALSE	FALSE	FALSE	FALSE	FALSE	FALSE
			FALSE	FALSE	FALSE	FALSE	FALSE	FALSE	FALSE	FALSE
			FALSE	FALSE	FALSE	FALSE	FALSE	FALSE	FALSE	FALSE
			FALSE	FALSE	FALSE	FALSE	FALSE	FALSE	FALSE	FALSE
			FALSE	FALSE	FALSE	FALSE	FALSE	FALSE	FALSE	FALSE
			FALSE	FALSE	FALSE	FALSE	FALSE	FALSE	FALSE	FALSE
			FALSE	FALSE	FALSE	FALSE	FALSE	FALSE	FALSE	FALSE
			FALSE	FALSE	FALSE	FALSE	FALSE	FALSE	FALSE	FALSE
			FALSE	FALSE	FALSE	FALSE	FALSE	FALSE	FALSE	FALSE
			FALSE	FALSE	FALSE	FALSE	FALSE	FALSE	FALSE	FALSE
			FALSE	FALSE	FALSE	FALSE	FALSE	FALSE	FALSE	FALSE
			FALSE	FALSE	FALSE	FALSE	FALSE	FALSE	FALSE	FALSE
			FALSE	FALSE	FALSE	FALSE	FALSE	FALSE	FALSE	FALSE
			FALSE	FALSE	FALSE	FALSE	FALSE	FALSE	FALSE	FALSE
			FALSE	FALSE	FALSE	FALSE	FALSE	FALSE	FALSE	FALSE
			FALSE	FALSE	FALSE	FALSE	FALSE	FALSE	FALSE	FALSE
			FALSE	FALSE	FALSE	FALSE	FALSE	FALSE	FALSE	FALSE
			FALSE	FALSE	FALSE	FALSE	FALSE	FALSE	FALSE	FALSE
			FALSE	FALSE	FALSE	FALSE	FALSE	FALSE	FALSE	FALSE
			FALSE	FALSE	FALSE	FALSE	FALSE	FALSE	FALSE	FALSE
			FALSE	FALSE	FALSE	FALSE	FALSE	FALSE	FALSE	FALSE
			FALSE	FALSE	FALSE	FALSE	FALSE	FALSE	FALSE	FALSE
			FALSE	FALSE	FALSE	FALSE	FALSE	FALSE	FALSE	FALSE
			FALSE	FALSE	FALSE	FALSE	FALSE	FALSE	FALSE	FALSE
			FALSE	FALSE	FALSE	FALSE	FALSE	FALSE	FALSE	FALSE
			FALSE	FALSE	FALSE	FALSE	FALSE	FALSE	FALSE	FALSE
			FALSE	FALSE	FALSE	FALSE	FALSE	FALSE	FALSE	FALSE
			FALSE	FALSE	FALSE	FALSE	FALSE	FALSE	FALSE	FALSE
			FALSE	FALSE	FALSE	FALSE	FALSE	FALSE	FALSE	FALSE
			FALSE	FALSE	FALSE	FALSE	FALSE	FALSE	FALSE	FALSE
			FALSE	FALSE	FALSE	FALSE	FALSE	FALSE	FALSE	FALSE
			FALSE	FALSE	FALSE	FALSE	FALSE	FALSE	FALSE	FALSE
			FALSE	FALSE	FALSE	FALSE	FALSE	FALSE	FALSE	FALSE
			FALSE	FALSE	FALSE	FALSE	FALSE	FALSE	FALSE	FALSE
			FALSE	FALSE	FALSE	FALSE	FALSE	FALSE	FALSE	FALSE
			FALSE	FALSE	FALSE	FALSE	FALSE	FALSE	FALSE	FALSE
			FALSE	FALSE	FALSE	FALSE	FALSE	FALSE	FALSE	FALSE
			FALSE	FALSE	FALSE	FALSE	FALSE	FALSE	FALSE	FALSE
			FALSE	FALSE	FALSE	FALSE	FALSE	FALSE	FALSE	FALSE
			FALSE	FALSE	FALSE	FALSE	FALSE	FALSE	FALSE	FALSE
			FALSE	FALSE	FALSE	FALSE	FALSE	FALSE	FALSE	FALSE
			FALSE	FALSE	FALSE	FALSE	FALSE	FALSE	FALSE	FALSE
			FALSE	FALSE	FALSE	FALSE	FALSE	FALSE	FALSE	FALSE
			FALSE	FALSE	FALSE	FALSE	FALSE	FALSE	FALSE	FALSE
			FALSE	FALSE	FALSE	FALSE	FALSE	FALSE	FALSE	FALSE
			FALSE	FALSE	FALSE	FALSE	FALSE	FALSE	FALSE	FALSE
			FALSE	FALSE	FALSE	FALSE	FALSE	FALSE	FALSE	FALSE
			FALSE	FALSE	FALSE	FALSE	FALSE	FALSE	FALSE	FALSE
			FALSE	FALSE	FALSE	FALSE	FALSE	FALSE	FALSE	FALSE
			FALSE	FALSE	FALSE	FALSE	FALSE	FALSE	FALSE	FALSE
			FALSE	FALSE	FALSE	FALSE	FALSE	FALSE	FALSE	FALSE
			FALSE	FALSE	FALSE	FALSE	FALSE	FALSE	FALSE	FALSE
			FALSE	FALSE	FALSE	FALSE	FALSE	FALSE	FALSE	FALSE
			FALSE	FALSE	FALSE	FALSE	FALSE	FALSE	FALSE	FALSE
			FALSE	FALSE	FALSE	FALSE	FALSE	FALSE	FALSE	FALSE
			FALSE	FALSE	FALSE	FALSE	FALSE	FALSE	FALSE	FALSE
			FALSE	FALSE	FALSE	FALSE	FALSE	FALSE	FALSE	FALSE
			FALSE	FALSE	FALSE	FALSE	FALSE	FALSE	FALSE	FALSE
			FALSE	FALSE	FALSE	FALSE	FALSE	FALSE	FALSE	FALSE
			FALSE	FALSE	FALSE	FALSE	FALSE	FALSE	FALSE	FALSE
			FALSE	FALSE	FALSE	FALSE	FALSE	FALSE	FALSE	FALSE
			FALSE	FALSE	FALSE	FALSE	FALSE	FALSE	FALSE	FALSE
			FALSE	FALSE	FALSE	FALSE	FALSE	FALSE	FALSE	FALSE
			FALSE	FALSE	FALSE	FALSE	FALSE	FALSE	FALSE	FALSE
			FALSE	FALSE	FALSE	FALSE	FALSE	FALSE	FALSE	FALSE
			FALSE	FALSE	FALSE	FALSE	FALSE	FALSE	FALSE	FALSE
			FALSE	FALSE	FALSE	FALSE	FALSE	FALSE	FALSE	FALSE
			FALSE	FALSE	FALSE	FALSE	FALSE	FALSE	FALSE	FALSE
			FALSE	FALSE	FALSE	FALSE	FALSE	FALSE	FALSE	FALSE
			FALSE	FALSE	FALSE	FALSE	FALSE	FALSE	FALSE	FALSE
			FALSE	FALSE	FALSE	FALSE	FALSE	FALSE	FALSE	FALSE
			FALSE	FALSE	FALSE	FALSE	FALSE	FALSE	FALSE	FALSE
			FALSE	FALSE	FALSE	FALSE	FALSE	FALSE	FALSE	FALSE
			FALSE	FALSE	FALSE	FALSE	FALSE	FALSE	FALSE	FALSE
			FALSE	FALSE	FALSE	FALSE	FALSE	FALSE	FALSE	FALSE
			FALSE	FALSE	FALSE	FALSE	FALSE	FALSE	FALSE	FALSE
			FALSE	FALSE	FALSE	FALSE	FALSE	FALSE	FALSE	FALSE
			FALSE	FALSE	FALSE	FALSE	FALSE	FALSE	FALSE	FALSE
			FALSE	FALSE	FALSE	FALSE	FALSE	FALSE	FALSE	FALSE
			FALSE	FALSE	FALSE	FALSE	FALSE	FALSE	FALSE	FALSE
			FALSE	FALSE	FALSE	FALSE	FALSE	FALSE	FALSE	FALSE
			FALSE	FALSE	FALSE	FALSE	FALSE	FALSE	FALSE	FALSE
			FALSE	FALSE	FALSE	FALSE	FALSE	FALSE	FALSE	FALSE
			FALSE	FALSE	FALSE	FALSE	FALSE	FALSE	FALSE	FALSE
			FALSE	FALSE	FALSE	FALSE	FALSE	FALSE	FALSE	FALSE
			FALSE	FALSE	FALSE	FALSE	FALSE	FALSE	FALSE	FALSE
			FALSE	FALSE	FALSE	FALSE	FALSE	FALSE	FALSE	FALSE
			FALSE	FALSE	FALSE	FALSE	FALSE	FALSE	FALSE	FALSE
			FALSE	FALSE	FALSE	FALSE	FALSE	FALSE	FALSE	FALSE
			FALSE	FALSE	FALSE	FALSE	FALSE	FALSE	FALSE	FALSE
			FALSE	FALSE	FALSE	FALSE	FALSE	FALSE	FALSE	FALSE
			FALSE	FALSE	FALSE	FALSE	FALSE	FALSE	FALSE	FALSE
			FALSE	FALSE	FALSE	FALSE	FALSE	FALSE	FALSE	FALSE
			FALSE	FALSE	FALSE	FALSE	FALSE	FALSE	FALSE	FALSE
			FALSE	FALSE	FALSE	FALSE	FALSE	FALSE	FALSE	FALSE
			FALSE	FALSE	FALSE	FALSE	FALSE	FALSE	FALSE	FALSE
			FALSE	FALSE	FALSE	FALSE	FALSE	FALSE	FALSE	FALSE
			FALSE	FALSE	FALSE	FALSE	FALSE	FALSE	FALSE	FALSE
			FALSE	FALSE	FALSE	FALSE	FALSE	FALSE	FALSE	FALSE
			FALSE	FALSE	FALSE	FALSE	FALSE	FALSE	FALSE	FALSE
			FALSE	FALSE	FALSE	FALSE	FALSE	FALSE	FALSE	FALSE
			FALSE	FALSE	FALSE	FALSE	FALSE	FALSE	FALSE	FALSE
			FALSE	FALSE	FALSE	FALSE	FALSE	FALSE	FALSE	FALSE
			FALSE	FALSE	FALSE	FALSE	FALSE	FALSE	FALSE	FALSE
			FALSE	FALSE	FALSE	FALSE	FALSE	FALSE	FALSE	FALSE
			FALSE	FALSE	FALSE	FALSE	FALSE	FALSE	FALSE	FALSE
			FALSE	FALSE	FALSE	FALSE	FALSE	FALSE	FALSE	FALSE
			FALSE	FALSE	FALSE	FALSE	FALSE	FALSE	FALSE	FALSE
			FALSE	FALSE	FALSE	FALSE	FALSE	FALSE	FALSE	FALSE
			FALSE	FALSE	FALSE	FALSE	FALSE	FALSE	FALSE	FALSE
			FALSE	FALSE	FALSE	FALSE	FALSE	FALSE	FALSE	FALSE
			FALSE	FALSE	FALSE	FALSE	FALSE	FALSE	FALSE	FALSE
			FALSE	FALSE	FALSE	FALSE	FALSE	FALSE	FALSE	FALSE
			FALSE	FALSE	FALSE	FALSE	FALSE	FALSE	FALSE	FALSE
			FALSE	FALSE	FALSE	FALSE	FALSE	FALSE	FALSE	FALSE
			FALSE	FALSE	FALSE	FALSE	FALSE	FALSE	FALSE	FALSE
			FALSE	FALSE	FALSE	FALSE	FALSE	FALSE	FALSE	FALSE
			FALSE	FALSE	FALSE	FALSE	FALSE	FALSE	FALSE	FALSE
			FALSE	FALSE	FALSE	FALSE	FALSE	FALSE	FALSE	FALSE
			FALSE	FALSE	FALSE	FALSE	FALSE	FALSE	FALSE	FALSE
			FALSE	FALSE	FALSE	FALSE	FALSE	FALSE	FALSE	FALSE
			FALSE	FALSE	FALSE	FALSE	FALSE	FALSE	FALSE	FALSE
			FALSE	FALSE	FALSE	FALSE	FALSE	FALSE	FALSE	FALSE
			FALSE	FALSE	FALSE	FALSE	FALSE	FALSE	FALSE	FALSE
			FALSE	FALSE	FALSE	FALSE	FALSE	FALSE	FALSE	FALSE
			FALSE	FALSE	FALSE	FALSE	FALSE	FALSE	FALSE	FALSE
			FALSE	FALSE	FALSE	FALSE	FALSE	FALSE	FALSE	FALSE
			FALSE	FALSE	FALSE	FALSE	FALSE	FALSE	FALSE	FALSE
			FALSE	FALSE	FALSE	FALSE	FALSE	FALSE	FALSE	FALSE
			FALSE	FALSE	FALSE	FALSE	FALSE	FALSE	FALSE	FALSE
			FALSE	FALSE	FALSE	FALSE	FALSE	FALSE	FALSE	FALSE
			FALSE	FALSE	FALSE	FALSE	FALSE	FALSE	FALSE	FALSE
			FALSE	FALSE	FALSE	FALSE	FALSE	FALSE	FALSE	FALSE
			FALSE	FALSE	FALSE	FALSE	FALSE	FALSE	FALSE	FALSE
			FALSE	FALSE	FALSE	FALSE	FALSE	FALSE	FALSE	FALSE
			FALSE	FALSE	FALSE	FALSE	FALSE	FALSE	FALSE	FALSE
			FALSE	FALSE	FALSE	FALSE	FALSE	FALSE	FALSE	FALSE
			FALSE	FALSE	FALSE	FALSE	FALSE	FALSE	FALSE	FALSE
			FALSE	FALSE	FALSE	FALSE	FALSE	FALSE	FALSE	FALSE
			FALSE	FALSE	FALSE	FALSE	FALSE	FALSE	FALSE	FALSE
			FALSE	FALSE	FALSE	FALSE	FALSE	FALSE	FALSE	FALSE
			FALSE	FALSE	FALSE	FALSE	FALSE	FALSE	FALSE	FALSE
			FALSE	FALSE	FALSE	FALSE	FALSE	FALSE	FALSE	FALSE
			FALSE	FALSE	FALSE	FALSE	FALSE	FALSE	FALSE	FALSE
			FALSE	FALSE	FALSE	FALSE	FALSE	FALSE	FALSE	FALSE
			FALSE	FALSE	FALSE	FALSE	FALSE	FALSE	FALSE	FALSE
			FALSE	FALSE	FALSE	FALSE	FALSE	FALSE	FALSE	FALSE
			FALSE	FALSE	FALSE	FALSE	FALSE	FALSE	FALSE	FALSE
			FALSE	FALSE	FALSE	FALSE	FALSE	FALSE	FALSE	FALSE
			FALSE	FALSE	FALSE	FALSE	FALSE	FALSE	FALSE	FALSE
			FALSE	FALSE	FALSE	FALSE	FALSE	FALSE	FALSE	FALSE
			FALSE	FALSE	FALSE	FALSE	FALSE	FALSE	FALSE	FALSE
			FALSE	FALSE	FALSE	FALSE	FALSE	FALSE	FALSE	FALSE
			FALSE	FALSE	FALSE	FALSE	FALSE	FALSE	FALSE	FALSE
			FALSE	FALSE	FALSE	FALSE	FALSE	FALSE	FALSE	FALSE
			FALSE	FALSE	FALSE	FALSE	FALSE	FALSE	FALSE	FALSE
			FALSE	FALSE	FALSE	FALSE	FALSE	FALSE	FALSE	FALSE
			FALSE	FALSE	FALSE	FALSE	FALSE	FALSE	FALSE	FALSE
			FALSE	FALSE	FALSE	FALSE	FALSE	FALSE	FALSE	FALSE
			FALSE	FALSE	FALSE	FALSE	FALSE	FALSE	FALSE	FALSE
			FALSE	FALSE	FALSE	FALSE	FALSE	FALSE	FALSE	FALSE
			FALSE	FALSE	FALSE	FALSE	FALSE	FALSE	FALSE	FALSE
			FALSE	FALSE	FALSE	FALSE	FALSE	FALSE	FALSE	FALSE
			FALSE	FALSE	FALSE	FALSE	FALSE	FALSE	FALSE	FALSE
			FALSE	FALSE	FALSE	FALSE	FALSE	FALSE	FALSE	FALSE
			FALSE	FALSE	FALSE	FALSE	FALSE	FALSE	FALSE	FALSE
			FALSE	FALSE	FALSE	FALSE	FALSE	FALSE	FALSE	FALSE
			FALSE	FALSE	FALSE	FALSE	FALSE	FALSE	FALSE	FALSE
			FALSE	FALSE	FALSE	FALSE	FALSE	FALSE	FALSE	FALSE
			FALSE	FALSE	FALSE	FALSE	FALSE	FALSE	FALSE	FALSE
			FALSE	FALSE	FALSE	FALSE	FALSE	FALSE	FALSE	FALSE
			FALSE	FALSE	FALSE	FALSE	FALSE	FALSE	FALSE	FALSE
			FALSE	FALSE	FALSE	FALSE	FALSE	FALSE	FALSE	FALSE
			FALSE	FALSE	FALSE	FALSE	FALSE	FALSE	FALSE	FALSE
			FALSE	FALSE	FALSE	FALSE	FALSE	FALSE	FALSE	FALSE
			FALSE	FALSE	FALSE	FALSE	FALSE	FALSE	FALSE	FALSE
			FALSE	FALSE	FALSE	FALSE	FALSE	FALSE	FALSE	FALSE
			FALSE	FALSE	FALSE	FALSE	FALSE	FALSE	FALSE	FALSE
			FALSE	FALSE	FALSE	FALSE	FALSE	FALSE	FALSE	FALSE
			FALSE	FALSE	FALSE	FALSE	FALSE	FALSE	FALSE	FALSE
			FALSE	FALSE	FALSE	FALSE	FALSE	FALSE	FALSE	FALSE
			FALSE	FALSE	FALSE	FALSE	FALSE	FALSE	FALSE	FALSE
			FALSE	FALSE	FALSE	FALSE	FALSE	FALSE	FALSE	FALSE
			FALSE	FALSE	FALSE	FALSE	FALSE	FALSE	FALSE	FALSE
			FALSE	FALSE	FALSE	FALSE	FALSE	FALSE	FALSE	FALSE
			FALSE	FALSE	FALSE	FALSE	FALSE	FALSE	FALSE	FALSE
			FALSE	FALSE	FALSE	FALSE	FALSE	FALSE	FALSE	FALSE
			FALSE	FALSE	FALSE	FALSE	FALSE	FALSE	FALSE	FALSE
			FALSE	FALSE	FALSE	FALSE	FALSE	FALSE	FALSE	FALSE
			FALSE	FALSE	FALSE	FALSE	FALSE	FALSE	FALSE	FALSE
			FALSE	FALSE	FALSE	FALSE	FALSE	FALSE	FALSE	FALSE
			FALSE	FALSE	FALSE	FALSE	FALSE	FALSE	FALSE	FALSE
			FALSE	FALSE	FALSE	FALSE	FALSE	FALSE	FALSE	FALSE
			FALSE	FALSE	FALSE	FALSE	FALSE	FALSE	FALSE	FALSE
			FALSE	FALSE	FALSE	FALSE	FALSE	FALSE	FALSE	FALSE
			FALSE	FALSE	FALSE	FALSE	FALSE	FALSE	FALSE	FALSE
			FALSE	FALSE	FALSE	FALSE	FALSE	FALSE	FALSE	FALSE
			FALSE	FALSE	FALSE	FALSE	FALSE	FALSE	FALSE	FALSE
			FALSE	FALSE	FALSE	FALSE	FALSE	FALSE	FALSE	FALSE
			FALSE	FALSE	FALSE	FALSE	FALSE	FALSE	FALSE	FALSE
			FALSE	FALSE	FALSE	FALSE	FALSE	FALSE	FALSE	FALSE
			FALSE	FALSE	FALSE	FALSE	FALSE	FALSE	FALSE	FALSE
			FALSE	FALSE	FALSE	FALSE	FALSE	FALSE	FALSE	FALSE
			FALSE	FALSE	FALSE	FALSE	FALSE	FALSE	FALSE	FALSE
			FALSE	FALSE	FALSE	FALSE	FALSE	FALSE	FALSE	FALSE
			FALSE	FALSE	FALSE	FALSE	FALSE	FALSE	FALSE	FALSE
			FALSE	FALSE	FALSE	FALSE	FALSE	FALSE	FALSE	FALSE
			FALSE	FALSE	FALSE	FALSE	FALSE	FALSE	FALSE	FALSE
			FALSE	FALSE	FALSE	FALSE	FALSE	FALSE	FALSE	FALSE
			FALSE	FALSE	FALSE	FALSE	FALSE	FALSE	FALSE	FALSE
			FALSE	FALSE	FALSE	FALSE	FALSE	FALSE	FALSE	FALSE
			FALSE	FALSE	FALSE	FALSE	FALSE	FALSE	FALSE	FALSE
			FALSE	FALSE	FALSE	FALSE	FALSE	FALSE	FALSE	FALSE
			FALSE	FALSE	FALSE	FALSE	FALSE	FALSE	FALSE	FALSE
			FALSE	FALSE	FALSE	FALSE	FALSE	FALSE	FALSE	FALSE
			FALSE	FALSE	FALSE	FALSE	FALSE	FALSE	FALSE	FALSE
			FALSE	FALSE	FALSE	FALSE	FALSE	FALSE	FALSE	FALSE
			FALSE	FALSE	FALSE	FALSE	FALSE	FALSE	FALSE	FALSE
			FALSE	FALSE	FALSE	FALSE	FALSE	FALSE	FALSE	FALSE
			FALSE	FALSE	FALSE	FALSE	FALSE	FALSE	FALSE	FALSE
			FALSE	FALSE	FALSE	FALSE	FALSE	FALSE	FALSE	FALSE
			FALSE	FALSE	FALSE	FALSE	FALSE	FALSE	FALSE	FALSE
			FALSE	FALSE	FALSE	FALSE	FALSE	FALSE	FALSE	FALSE
			FALSE	FALSE	FALSE	FALSE	FALSE	FALSE	FALSE	FALSE
			FALSE	FALSE	FALSE	FALSE	FALSE	FALSE	FALSE	FALSE
			FALSE	FALSE	FALSE	FALSE	FALSE	FALSE	FALSE	FALSE
			FALSE	FALSE	FALSE	FALSE	FALSE	FALSE	FALSE	FALSE
			FALSE	FALSE	FALSE	FALSE	FALSE	FALSE	FALSE	FALSE
			FALSE	FALSE	FALSE	FALSE	FALSE	FALSE	FALSE	FALSE
			FALSE	FALSE	FALSE	FALSE	FALSE	FALSE	FALSE	FALSE
			FALSE	FALSE	FALSE	FALSE	FALSE	FALSE	FALSE	FALSE
			FALSE	FALSE	FALSE	FALSE	FALSE	FALSE	FALSE	FALSE
			FALSE	FALSE	FALSE	FALSE	FALSE	FALSE	FALSE	FALSE
			FALSE	FALSE	FALSE	FALSE	FALSE	FALSE	FALSE	FALSE
			FALSE	FALSE	FALSE	FALSE	FALSE	FALSE	FALSE	FALSE
			FALSE	FALSE	FALSE	FALSE	FALSE	FALSE	FALSE	FALSE
			FALSE	FALSE	FALSE	FALSE	FALSE	FALSE	FALSE	FALSE
			FALSE	FALSE	FALSE	FALSE	FALSE	FALSE	FALSE	FALSE
			FALSE	FALSE	FALSE	FALSE	FALSE	FALSE	FALSE	FALSE
			FALSE	FALSE	FALSE	FALSE	FALSE	FALSE	FALSE	FALSE
			FALSE	FALSE	FALSE	FALSE	FALSE	FALSE	FALSE	FALSE
			FALSE	FALSE	FALSE	FALSE	FALSE	FALSE	FALSE	FALSE
			FALSE	FALSE	FALSE	FALSE	FALSE	FALSE	FALSE	FALSE
			FALSE	FALSE	FALSE	FALSE	FALSE	FALSE	FALSE	FALSE
			FALSE	FALSE	FALSE	FALSE	FALSE	FALSE	FALSE	FALSE
			FALSE	FALSE	FALSE	FALSE	FALSE	FALSE	FALSE	FALSE
			FALSE	FALSE	FALSE	FALSE	FALSE	FALSE	FALSE	FALSE
			FALSE	FALSE	FALSE	FALSE	FALSE	FALSE	FALSE	FALSE
			FALSE	FALSE	FALSE	FALSE	FALSE	FALSE	FALSE	FALSE
			FALSE	FALSE	FALSE	FALSE	FALSE	FALSE	FALSE	FALSE
			FALSE	FALSE	FALSE	FALSE	FALSE	FALSE	FALSE	FALSE
			FALSE	FALSE	FALSE	FALSE	FALSE	FALSE	FALSE	FALSE
			FALSE	FALSE	FALSE	FALSE	FALSE	FALSE	FALSE	FALSE
			FALSE	FALSE	FALSE	FALSE	FALSE	FALSE	FALSE	FALSE
			FALSE	FALSE	FALSE	FALSE	FALSE	FALSE	FALSE	FALSE
			FALSE	FALSE	FALSE	FALSE	FALSE	FALSE	FALSE	FALSE
			FALSE	FALSE	FALSE	FALSE	FALSE	FALSE	FALSE	FALSE
			FALSE	FALSE	FALSE	FALSE	FALSE	FALSE	FALSE	FALSE
			FALSE	FALSE	FALSE	FALSE	FALSE	FALSE	FALSE	FALSE
			FALSE	FALSE	FALSE	FALSE	FALSE	FALSE	FALSE	FALSE
			FALSE	FALSE	FALSE	FALSE	FALSE	FALSE	FALSE	FALSE
			FALSE	FALSE	FALSE	FALSE	FALSE	FALSE	FALSE	FALSE
			FALSE	FALSE	FALSE	FALSE	FALSE	FALSE	FALSE	FALSE
			FALSE	FALSE	FALSE	FALSE	FALSE	FALSE	FALSE	FALSE
			FALSE	FALSE	FALSE	FALSE	FALSE	FALSE	FALSE	FALSE
			FALSE	FALSE	FALSE	FALSE	FALSE	FALSE	FALSE	FALSE
			FALSE	FALSE	FALSE	FALSE	FALSE	FALSE	FALSE	FALSE
			FALSE	FALSE	FALSE	FALSE	FALSE	FALSE	FALSE	FALSE
			FALSE	FALSE	FALSE	FALSE	FALSE	FALSE	FALSE	FALSE
			FALSE	FALSE	FALSE	FALSE	FALSE	FALSE	FALSE	FALSE
			FALSE	FALSE	FALSE	FALSE	FALSE	FALSE	FALSE	FALSE
			FALSE	FALSE	FALSE	FALSE	FALSE	FALSE	FALSE	FALSE
			FALSE	FALSE	FALSE	FALSE	FALSE	FALSE	FALSE	FALSE
			FALSE	FALSE	FALSE	FALSE	FALSE	FALSE	FALSE	FALSE
			FALSE	FALSE	FALSE	FALSE	FALSE	FALSE	FALSE	FALSE
			FALSE	FALSE	FALSE	FALSE	FALSE	FALSE	FALSE	FALSE
			FALSE	FALSE	FALSE	FALSE	FALSE	FALSE	FALSE	FALSE
			FALSE	FALSE	FALSE	FALSE	FALSE	FALSE	FALSE	FALSE
			FALSE	FALSE	FALSE	FALSE	FALSE	FALSE	FALSE	FALSE
			FALSE	FALSE	FALSE	FALSE	FALSE	FALSE	FALSE	FALSE
			FALSE	FALSE	FALSE	FALSE	FALSE	FALSE	FALSE	FALSE
			FALSE	FALSE	FALSE	FALSE	FALSE	FALSE	FALSE	FALSE
			FALSE	FALSE	FALSE	FALSE	FALSE	FALSE	FALSE	FALSE
			FALSE	FALSE	FALSE	FALSE	FALSE	FALSE	FALSE	FALSE
			FALSE	FALSE	FALSE	FALSE	FALSE	FALSE	FALSE	FALSE
			FALSE	FALSE	FALSE	FALSE	FALSE	FALSE	FALSE	FALSE
			FALSE	FALSE	FALSE	FALSE	FALSE	FALSE	FALSE	FALSE
			FALSE	FALSE	FALSE	FALSE	FALSE	FALSE	FALSE	FALSE
			FALSE	FALSE	FALSE	FALSE	FALSE	FALSE	FALSE	FALSE
			FALSE	FALSE	FALSE	FALSE	FALSE	FALSE	FALSE	FALSE
			FALSE	FALSE	FALSE	FALSE	FALSE	FALSE	FALSE	FALSE
			FALSE	FALSE	FALSE	FALSE	FALSE	FALSE	FALSE	FALSE
			FALSE	FALSE	FALSE	FALSE	FALSE	FALSE	FALSE	FALSE
			FALSE	FALSE	FALSE	FALSE	FALSE	FALSE	FALSE	FALSE
			FALSE	FALSE	FALSE	FALSE	FALSE	FALSE	FALSE	FALSE
			FALSE	FALSE	FALSE	FALSE	FALSE	FALSE	FALSE	FALSE
			FALSE	FALSE	FALSE	FALSE	FALSE	FALSE	FALSE	FALSE
			FALSE	FALSE	FALSE	FALSE	FALSE	FALSE	FALSE	FALSE
			FALSE	FALSE	FALSE	FALSE	FALSE	FALSE	FALSE	FALSE
			FALSE	FALSE	FALSE	FALSE	FALSE	FALSE	FALSE	FALSE
			FALSE	FALSE	FALSE	FALSE	FALSE	FALSE	FALSE	FALSE
			FALSE	FALSE	FALSE	FALSE	FALSE	FALSE	FALSE	FALSE
			FALSE	FALSE	FALSE	FALSE	FALSE	FALSE	FALSE	FALSE
			FALSE	FALSE	FALSE	FALSE	FALSE	FALSE	FALSE	FALSE
			FALSE	FALSE	FALSE	FALSE	FALSE	FALSE	FALSE	FALSE
			FALSE	FALSE	FALSE	FALSE	FALSE	FALSE	FALSE	FALSE
			FALSE	FALSE	FALSE	FALSE	FALSE	FALSE	FALSE	FALSE
			FALSE	FALSE	FALSE	FALSE	FALSE	FALSE	FALSE	FALSE
			FALSE	FALSE	FALSE	FALSE	FALSE	FALSE	FALSE	FALSE
			FALSE	FALSE	FALSE	FALSE	FALSE	FALSE	FALSE	FALSE
			FALSE	FALSE	FALSE	FALSE	FALSE	FALSE	FALSE	FALSE
			FALSE	FALSE	FALSE	FALSE	FALSE	FALSE	FALSE	FALSE
			FALSE	FALSE	FALSE	FALSE	FALSE	FALSE	FALSE	FALSE
			FALSE	FALSE	FALSE	FALSE	FALSE	FALSE	FALSE	FALSE
			FALSE	FALSE	FALSE	FALSE	FALSE	FALSE	FALSE	FALSE
			FALSE	FALSE	FALSE	FALSE	FALSE	FALSE	FALSE	FALSE
			FALSE	FALSE	FALSE	FALSE	FALSE	FALSE	FALSE	FALSE
			FALSE	FALSE	FALSE	FALSE	FALSE	FALSE	FALSE	FALSE
			FALSE	FALSE	FALSE	FALSE	FALSE	FALSE	FALSE	FALSE
			FALSE	FALSE	FALSE	FALSE	FALSE	FALSE	FALSE	FALSE
			FALSE	FALSE	FALSE	FALSE	FALSE	FALSE	FALSE	FALSE
			FALSE	FALSE	FALSE	FALSE	FALSE	FALSE	FALSE	FALSE
			FALSE	FALSE	FALSE	FALSE	FALSE	FALSE	FALSE	FALSE
			FALSE	FALSE	FALSE	FALSE	FALSE	FALSE	FALSE	FALSE
			FALSE	FALSE	FALSE	FALSE	FALSE	FALSE	FALSE	FALSE
			FALSE	FALSE	FALSE	FALSE	FALSE	FALSE	FALSE	FALSE
			FALSE	FALSE	FALSE	FALSE	FALSE	FALSE	FALSE	FALSE
			FALSE	FALSE	FALSE	FALSE	FALSE	FALSE	FALSE	FALSE
			FALSE	FALSE	FALSE	FALSE	FALSE	FALSE	FALSE	FALSE
			FALSE	FALSE	FALSE	FALSE	FALSE	FALSE	FALSE	FALSE
			FALSE	FALSE	FALSE	FALSE	FALSE	FALSE	FALSE	FALSE
			FALSE	FALSE	FALSE	FALSE	FALSE	FALSE	FALSE	FALSE
			FALSE	FALSE	FALSE	FALSE	FALSE	FALSE	FALSE	FALSE
			FALSE	FALSE	FALSE	FALSE	FALSE	FALSE	FALSE	FALSE
			FALSE	FALSE	FALSE	FALSE	FALSE	FALSE	FALSE	FALSE
			FALSE	FALSE	FALSE	FALSE	FALSE	FALSE	FALSE	FALSE
			FALSE	FALSE	FALSE	FALSE	FALSE	FALSE	FALSE	FALSE
			FALSE	FALSE	FALSE	FALSE	FALSE	FALSE	FALSE	FALSE
			FALSE	FALSE	FALSE	FALSE	FALSE	FALSE	FALSE	FALSE
			FALSE	FALSE	FALSE	FALSE	FALSE	FALSE	FALSE	FALSE
			FALSE	FALSE	FALSE	FALSE	FALSE	FALSE	FALSE	FALSE
			FALSE	FALSE	FALSE	FALSE	FALSE	FALSE	FALSE	FALSE
			FALSE	FALSE	FALSE	FALSE	FALSE	FALSE	FALSE	FALSE
			FALSE	FALSE	FALSE	FALSE	FALSE	FALSE	FALSE	FALSE
			FALSE	FALSE	FALSE	FALSE	FALSE	FALSE	FALSE	FALSE
			FALSE	FALSE	FALSE	FALSE	FALSE	FALSE	FALSE	FALSE
			FALSE	FALSE	FALSE	FALSE	FALSE	FALSE	FALSE	FALSE
			FALSE	FALSE	FALSE	FALSE	FALSE	FALSE	FALSE	FALSE
			FALSE	FALSE	FALSE	FALSE	FALSE	FALSE	FALSE	FALSE
			FALSE	FALSE	FALSE	FALSE	FALSE	FALSE	FALSE	FALSE
			FALSE	FALSE	FALSE	FALSE	FALSE	FALSE	FALSE	FALSE
			FALSE	FALSE	FALSE	FALSE	FALSE	FALSE	FALSE	FALSE
			FALSE	FALSE	FALSE	FALSE	FALSE	FALSE	FALSE	FALSE
			FALSE	FALSE	FALSE	FALSE	FALSE	FALSE	FALSE	FALSE
			FALSE	FALSE	FALSE	FALSE	FALSE	FALSE	FALSE	FALSE
			FALSE	FALSE	FALSE	FALSE	FALSE	FALSE	FALSE	FALSE
			FALSE	FALSE	FALSE	FALSE	FALSE	FALSE	FALSE	FALSE
			FALSE	FALSE	FALSE	FALSE	FALSE	FALSE	FALSE	FALSE
			FALSE	FALSE	FALSE	FALSE	FALSE	FALSE	FALSE	FALSE
			FALSE	FALSE	FALSE	FALSE	FALSE	FALSE	FALSE	FALSE
			FALSE	FALSE	FALSE	FALSE	FALSE	FALSE	FALSE	FALSE
			FALSE	FALSE	FALSE	FALSE	FALSE	FALSE	FALSE	FALSE
			FALSE	FALSE	FALSE	FALSE	FALSE	FALSE	FALSE	FALSE
			FALSE	FALSE	FALSE	FALSE	FALSE	FALSE	FALSE	FALSE
			FALSE	FALSE	FALSE	FALSE	FALSE	FALSE	FALSE	FALSE
			FALSE	FALSE	FALSE	FALSE	FALSE	FALSE	FALSE	FALSE
			FALSE	FALSE	FALSE	FALSE	FALSE	FALSE	FALSE	FALSE
			FALSE	FALSE	FALSE	FALSE	FALSE	FALSE	FALSE	FALSE
			FALSE	FALSE	FALSE	FALSE	FALSE	FALSE	FALSE	FALSE
			FALSE	FALSE	FALSE	FALSE	FALSE	FALSE	FALSE	FALSE
			FALSE	FALSE	FALSE	FALSE	FALSE	FALSE	FALSE	FALSE
			FALSE	FALSE	FALSE	FALSE	FALSE	FALSE	FALSE	FALSE
			FALSE	FALSE	FALSE	FALSE	FALSE	FALSE	FALSE	FALSE
			FALSE	FALSE	FALSE	FALSE	FALSE	FALSE	FALSE	FALSE
			FALSE	FALSE	FALSE	FALSE	FALSE	FALSE	FALSE	FALSE
			FALSE	FALSE	FALSE	FALSE	FALSE	FALSE	FALSE	FALSE
			FALSE	FALSE	FALSE	FALSE	FALSE	FALSE	FALSE	FALSE
			FALSE	FALSE	FALSE	FALSE	FALSE	FALSE	FALSE	FALSE
			FALSE	FALSE	FALSE	FALSE	FALSE	FALSE	FALSE	FALSE
			FALSE	FALSE	FALSE	FALSE	FALSE	FALSE	FALSE	FALSE
			FALSE	FALSE	FALSE	FALSE	FALSE	FALSE	FALSE	FALSE
			FALSE	FALSE	FALSE	FALSE	FALSE	FALSE	FALSE	FALSE
			FALSE	FALSE	FALSE	FALSE	FALSE	FALSE	FALSE	FALSE
			FALSE	FALSE	FALSE	FALSE	FALSE	FALSE	FALSE	FALSE
			FALSE	FALSE	FALSE	FALSE	FALSE	FALSE	FALSE	FALSE
			FALSE	FALSE	FALSE	FALSE	FALSE	FALSE	FALSE	FALSE
			FALSE	FALSE	FALSE	FALSE	FALSE	FALSE	FALSE	FALSE
			FALSE	FALSE	FALSE	FALSE	FALSE	FALSE	FALSE	FALSE
			FALSE	FALSE	FALSE	FALSE	FALSE	FALSE	FALSE	FALSE
			FALSE	FALSE	FALSE	FALSE	FALSE	FALSE	FALSE	FALSE
			FALSE	FALSE	FALSE	FALSE	FALSE	FALSE	FALSE	FALSE
			FALSE	FALSE	FALSE	FALSE	FALSE	FALSE	FALSE	FALSE
			FALSE	FALSE	FALSE	FALSE	FALSE	FALSE	FALSE	FALSE
			FALSE	FALSE	FALSE	FALSE	FALSE	FALSE	FALSE	FALSE
			FALSE	FALSE	FALSE	FALSE	FALSE	FALSE	FALSE	FALSE
			FALSE	FALSE	FALSE	FALSE	FALSE	FALSE	FALSE	FALSE
			FALSE	FALSE	FALSE	FALSE	FALSE	FALSE	FALSE	FALSE
			FALSE	FALSE	FALSE	FALSE	FALSE	FALSE	FALSE	FALSE
			FALSE	FALSE	FALSE	FALSE	FALSE	FALSE	FALSE	FALSE
			FALSE	FALSE	FALSE	FALSE	FALSE	FALSE	FALSE	FALSE
			FALSE	FALSE	FALSE	FALSE	FALSE	FALSE	FALSE	FALSE
			FALSE	FALSE	FALSE	FALSE	FALSE	FALSE	FALSE	FALSE
			FALSE	FALSE	FALSE	FALSE	FALSE	FALSE	FALSE	FALSE
			FALSE	FALSE	FALSE	FALSE	FALSE	FALSE	FALSE	FALSE
			FALSE	FALSE	FALSE	FALSE	FALSE	FALSE	FALSE	FALSE
			FALSE	FALSE	FALSE	FALSE	FALSE	FALSE	FALSE	FALSE
			FALSE	FALSE	FALSE	FALSE	FALSE	FALSE	FALSE	FALSE
			FALSE	FALSE	FALSE	FALSE	FALSE	FALSE	FALSE	FALSE
			FALSE	FALSE	FALSE	FALSE	FALSE	FALSE	FALSE	FALSE
			FALSE	FALSE	FALSE	FALSE	FALSE	FALSE	FALSE	FALSE
			FALSE	FALSE	FALSE	FALSE	FALSE	FALSE	FALSE	FALSE
			FALSE	FALSE	FALSE	FALSE	FALSE	FALSE	FALSE	FALSE
			FALSE	FALSE	FALSE	FALSE	FALSE	FALSE	FALSE	FALSE
			FALSE	FALSE	FALSE	FALSE	FALSE	FALSE	FALSE	FALSE
			FALSE	FALSE	FALSE	FALSE	FALSE	FALSE	FALSE	FALSE
			FALSE	FALSE	FALSE	FALSE	FALSE	FALSE	FALSE	FALSE
			FALSE	FALSE	FALSE	FALSE	FALSE	FALSE	FALSE	FALSE
			FALSE	FALSE	FALSE	FALSE	FALSE	FALSE	FALSE	FALSE
			FALSE	FALSE	FALSE	FALSE	FALSE	FALSE	FALSE	FALSE
			FALSE	FALSE	FALSE	FALSE	FALSE	FALSE	FALSE	FALSE
			FALSE	FALSE	FALSE	FALSE	FALSE	FALSE	FALSE	FALSE
			FALSE	FALSE	FALSE	FALSE	FALSE	FALSE	FALSE	FALSE
			FALSE	FALSE	FALSE	FALSE	FALSE	FALSE	FALSE	FALSE
			FALSE	FALSE	FALSE	FALSE	FALSE	FALSE	FALSE	FALSE
			FALSE	FALSE	FALSE	FALSE	FALSE	FALSE	FALSE	FALSE
			FALSE	FALSE	FALSE	FALSE	FALSE	FALSE	FALSE	FALSE
			FALSE	FALSE	FALSE	FALSE	FALSE	FALSE	FALSE	FALSE
			FALSE	FALSE	FALSE	FALSE	FALSE	FALSE	FALSE	FALSE
			FALSE	FALSE	FALSE	FALSE	FALSE	FALSE	FALSE	FALSE
			FALSE	FALSE	FALSE	FALSE	FALSE	FALSE	FALSE	FALSE
			FALSE	FALSE	FALSE	FALSE	FALSE	FALSE	FALSE	FALSE
			FALSE	FALSE	FALSE	FALSE	FALSE	FALSE	FALSE	FALSE
			FALSE	FALSE	FALSE	FALSE	FALSE	FALSE	FALSE	FALSE
			FALSE	FALSE	FALSE	FALSE	FALSE	FALSE	FALSE	FALSE
			FALSE	FALSE	FALSE	FALSE	FALSE	FALSE	FALSE	FALSE
			FALSE	FALSE	FALSE	FALSE	FALSE	FALSE	FALSE	FALSE
			FALSE	FALSE	FALSE	FALSE	FALSE	FALSE	FALSE	FALSE
			FALSE	FALSE	FALSE	FALSE	FALSE	FALSE	FALSE	FALSE
			FALSE	FALSE	FALSE	FALSE	FALSE	FALSE	FALSE	FALSE
			FALSE	FALSE	FALSE	FALSE	FALSE	FALSE	FALSE	FALSE
			FALSE	FALSE	FALSE	FALSE	FALSE	FALSE	FALSE	FALSE
			FALSE	FALSE	FALSE	FALSE	FALSE	FALSE	FALSE	FALSE
			FALSE	FALSE	FALSE	FALSE	FALSE	FALSE	FALSE	FALSE
			FALSE	FALSE	FALSE	FALSE	FALSE	FALSE	FALSE	FALSE
			FALSE	FALSE	FALSE	FALSE	FALSE	FALSE	FALSE	FALSE
			FALSE	FALSE	FALSE	FALSE	FALSE	FALSE	FALSE	FALSE
			FALSE	FALSE	FALSE	FALSE	FALSE	FALSE	FALSE	FALSE
			FALSE	FALSE	FALSE	FALSE	FALSE	FALSE	FALSE	FALSE
			FALSE	FALSE	FALSE	FALSE	FALSE	FALSE	FALSE	FALSE
			FALSE	FALSE	FALSE	FALSE	FALSE	FALSE	FALSE	FALSE
			FALSE	FALSE	FALSE	FALSE	FALSE	FALSE	FALSE	FALSE
			FALSE	FALSE	FALSE	FALSE	FALSE	FALSE	FALSE	FALSE
			FALSE	FALSE	FALSE	FALSE	FALSE	FALSE	FALSE	FALSE
			FALSE	FALSE	FALSE	FALSE	FALSE	FALSE	FALSE	FALSE
			FALSE	FALSE	FALSE	FALSE	FALSE	FALSE	FALSE	FALSE
			FALSE	FALSE	FALSE	FALSE	FALSE	FALSE	FALSE	FALSE
			FALSE	FALSE	FALSE	FALSE	FALSE	FALSE	FALSE	FALSE
			FALSE	FALSE	FALSE	FALSE	FALSE	FALSE	FALSE	FALSE
			FALSE	FALSE	FALSE	FALSE	FALSE	FALSE	FALSE	FALSE
			FALSE	FALSE	FALSE	FALSE	FALSE	FALSE	FALSE	FALSE
			FALSE	FALSE	FALSE	FALSE	FALSE	FALSE	FALSE	FALSE
			FALSE	FALSE	FALSE	FALSE	FALSE	FALSE	FALSE	FALSE
			FALSE	FALSE	FALSE	FALSE	FALSE	FALSE	FALSE	FALSE
			FALSE	FALSE	FALSE	FALSE	FALSE	FALSE	FALSE	FALSE
			FALSE	FALSE	FALSE	FALSE	FALSE	FALSE	FALSE	FALSE
			FALSE	FALSE	FALSE	FALSE	FALSE	FALSE	FALSE	FALSE
			FALSE	FALSE	FALSE	FALSE	FALSE	FALSE	FALSE	FALSE
			FALSE	FALSE	FALSE	FALSE	FALSE	FALSE	FALSE	FALSE
			FALSE	FALSE	FALSE	FALSE	FALSE	FALSE	FALSE	FALSE
			FALSE	FALSE	FALSE	FALSE	FALSE	FALSE	FALSE	FALSE
			FALSE	FALSE	FALSE	FALSE	FALSE	FALSE	FALSE	FALSE
			FALSE	FALSE	FALSE	FALSE	FALSE	FALSE	FALSE	FALSE
			FALSE	FALSE	FALSE	FALSE	FALSE	FALSE	FALSE	FALSE
			FALSE	FALSE	FALSE	FALSE	FALSE	FALSE	FALSE	FALSE
			FALSE	FALSE	FALSE	FALSE	FALSE	FALSE	FALSE	FALSE
			FALSE	FALSE	FALSE	FALSE	FALSE	FALSE	FALSE	FALSE
			FALSE	FALSE	FALSE	FALSE	FALSE	FALSE	FALSE	FALSE
			FALSE	FALSE	FALSE	FALSE	FALSE	FALSE	FALSE	FALSE
			FALSE	FALSE	FALSE	FALSE	FALSE	FALSE	FALSE	FALSE
			FALSE	FALSE	FALSE	FALSE	FALSE	FALSE	FALSE	FALSE
			FALSE	FALSE	FALSE	FALSE	FALSE	FALSE	FALSE	FALSE
			FALSE	FALSE	FALSE	FALSE	FALSE	FALSE	FALSE	FALSE
			FALSE	FALSE	FALSE	FALSE	FALSE	FALSE	FALSE	FALSE
			FALSE	FALSE	FALSE	FALSE	FALSE	FALSE	FALSE	FALSE
			FALSE	FALSE	FALSE	FALSE	FALSE	FALSE	FALSE	FALSE
			FALSE	FALSE	FALSE	FALSE	FALSE	FALSE	FALSE	FALSE
			FALSE	FALSE	FALSE	FALSE	FALSE	FALSE	FALSE	FALSE
			FALSE	FALSE	FALSE	FALSE	FALSE	FALSE	FALSE	FALSE
			FALSE	FALSE	FALSE	FALSE	FALSE	FALSE	FALSE	FALSE
			FALSE	FALSE	FALSE	FALSE	FALSE	FALSE	FALSE	FALSE
			FALSE	FALSE	FALSE	FALSE	FALSE	FALSE	FALSE	FALSE
			FALSE	FALSE	FALSE	FALSE	FALSE	FALSE	FALSE	FALSE
			FALSE	FALSE	FALSE	FALSE	FALSE	FALSE	FALSE	FALSE
			FALSE	FALSE	FALSE	FALSE	FALSE	FALSE	FALSE	FALSE
			FALSE	FALSE	FALSE	FALSE	FALSE	FALSE	FALSE	FALSE
			FALSE	FALSE	FALSE	FALSE	FALSE	FALSE	FALSE	FALSE
			FALSE	FALSE	FALSE	FALSE	FALSE	FALSE	FALSE	FALSE
			FALSE	FALSE	FALSE	FALSE	FALSE	FALSE	FALSE	FALSE
			FALSE	FALSE	FALSE	FALSE	FALSE	FALSE	FALSE	FALSE
			FALSE	FALSE	FALSE	FALSE	FALSE	FALSE	FALSE	FALSE
			FALSE	FALSE	FALSE	FALSE	FALSE	FALSE	FALSE	FALSE
			FALSE	FALSE	FALSE	FALSE	FALSE	FALSE	FALSE	FALSE
			FALSE	FALSE	FALSE	FALSE	FALSE	FALSE	FALSE	FALSE
			FALSE	FALSE	FALSE	FALSE	FALSE	FALSE	FALSE	FALSE
			FALSE	FALSE	FALSE	FALSE	FALSE	FALSE	FALSE	FALSE
			FALSE	FALSE	FALSE	FALSE	FALSE	FALSE	FALSE	FALSE
			FALSE	FALSE	FALSE	FALSE	FALSE	FALSE	FALSE	FALSE
			FALSE	FALSE	FALSE	FALSE	FALSE	FALSE	FALSE	FALSE
			FALSE	FALSE	FALSE	FALSE	FALSE	FALSE	FALSE	FALSE
			FALSE	FALSE	FALSE	FALSE	FALSE	FALSE	FALSE	FALSE
			FALSE	FALSE	FALSE	FALSE	FALSE	FALSE	FALSE	FALSE
			FALSE	FALSE	FALSE	FALSE	FALSE	FALSE	FALSE	FALSE
			FALSE	FALSE	FALSE	FALSE	FALSE	FALSE	FALSE	FALSE
			FALSE	FALSE	FALSE	FALSE	FALSE	FALSE	FALSE	FALSE
			FALSE	FALSE	FALSE	FALSE	FALSE	FALSE	FALSE	FALSE
			FALSE	FALSE	FALSE	FALSE	FALSE	FALSE	FALSE	FALSE
			FALSE	FALSE	FALSE	FALSE	FALSE	FALSE	FALSE	FALSE
			FALSE	FALSE	FALSE	FALSE	FALSE	FALSE	FALSE	FALSE
			FALSE	FALSE	FALSE	FALSE	FALSE	FALSE	FALSE	FALSE
			FALSE	FALSE	FALSE	FALSE	FALSE	FALSE	FALSE	FALSE
			FALSE	FALSE	FALSE	FALSE	FALSE	FALSE	FALSE	FALSE
			FALSE	FALSE	FALSE	FALSE	FALSE	FALSE	FALSE	FALSE
			FALSE	FALSE	FALSE	FALSE	FALSE	FALSE	FALSE	FALSE
			FALSE	FALSE	FALSE	FALSE	FALSE	FALSE	FALSE	FALSE
			FALSE	FALSE	FALSE	FALSE	FALSE	FALSE	FALSE	FALSE
			FALSE	FALSE	FALSE	FALSE	FALSE	FALSE	FALSE	FALSE
			FALSE	FALSE	FALSE	FALSE	FALSE	FALSE	FALSE	FALSE
			FALSE	FALSE	FALSE	FALSE	FALSE	FALSE	FALSE	FALSE
			FALSE	FALSE	FALSE	FALSE	FALSE	FALSE	FALSE	FALSE
			FALSE	FALSE	FALSE	FALSE	FALSE	FALSE	FALSE	FALSE
			FALSE	FALSE	FALSE	FALSE	FALSE	FALSE	FALSE	FALSE
			FALSE	FALSE	FALSE	FALSE	FALSE	FALSE	FALSE	FALSE
			FALSE	FALSE	FALSE	FALSE	FALSE	FALSE	FALSE	FALSE
			FALSE	FALSE	FALSE	FALSE	FALSE	FALSE	FALSE	FALSE
			FALSE	FALSE	FALSE	FALSE	FALSE	FALSE	FALSE	FALSE
			FALSE	FALSE	FALSE	FALSE	FALSE	FALSE	FALSE	FALSE
			FALSE	FALSE	FALSE	FALSE	FALSE	FALSE	FALSE	FALSE
			FALSE	FALSE	FALSE	FALSE	FALSE	FALSE	FALSE	FALSE
			FALSE	FALSE	FALSE	FALSE	FALSE	FALSE	FALSE	FALSE
			FALSE	FALSE	FALSE	FALSE	FALSE	FALSE	FALSE	FALSE
			FALSE	FALSE	FALSE	FALSE	FALSE	FALSE	FALSE	FALSE
			FALSE	FALSE	FALSE	FALSE	FALSE	FALSE	FALSE	FALSE
			FALSE	FALSE	FALSE	FALSE	FALSE	FALSE	FALSE	FALSE
			FALSE	FALSE	FALSE	FALSE	FALSE	FALSE	FALSE	FALSE
			FALSE	FALSE	FALSE	FALSE	FALSE	FALSE	FALSE	FALSE
			FALSE	FALSE	FALSE	FALSE	FALSE	FALSE	FALSE	FALSE
			FALSE	FALSE	FALSE	FALSE	FALSE	FALSE	FALSE	FALSE
			FALSE	FALSE	FALSE	FALSE	FALSE	FALSE	FALSE	FALSE
			FALSE	FALSE	FALSE	FALSE	FALSE	FALSE	FALSE	FALSE
			FALSE	FALSE	FALSE	FALSE	FALSE	FALSE	FALSE	FALSE
			FALSE	FALSE	FALSE	FALSE	FALSE	FALSE	FALSE	FALSE
			FALSE	FALSE	FALSE	FALSE	FALSE	FALSE	FALSE	FALSE
			FALSE	FALSE	FALSE	FALSE	FALSE	FALSE	FALSE	FALSE
			FALSE	FALSE	FALSE	FALSE	FALSE	FALSE	FALSE	FALSE
			FALSE	FALSE	FALSE	FALSE	FALSE	FALSE	FALSE	FALSE
			FALSE	FALSE	FALSE	FALSE	FALSE	FALSE	FALSE	FALSE
			FALSE	FALSE	FALSE	FALSE	FALSE	FALSE	FALSE	FALSE
			FALSE	FALSE	FALSE	FALSE	FALSE	FALSE	FALSE	FALSE
			FALSE	FALSE	FALSE	FALSE	FALSE	FALSE	FALSE	FALSE
			FALSE	FALSE	FALSE	FALSE	FALSE	FALSE	FALSE	FALSE
			FALSE	FALSE	FALSE	FALSE	FALSE	FALSE	FALSE	FALSE
			FALSE	FALSE	FALSE	FALSE	FALSE	FALSE	FALSE	FALSE
			FALSE	FALSE	FALSE	FALSE	FALSE	FALSE	FALSE	FALSE
			FALSE	FALSE	FALSE	FALSE	FALSE	FALSE	FALSE	FALSE
			FALSE	FALSE	FALSE	FALSE	FALSE	FALSE	FALSE	FALSE
			FALSE	FALSE	FALSE	FALSE	FALSE	FALSE	FALSE	FALSE
			FALSE	FALSE	FALSE	FALSE	FALSE	FALSE	FALSE	FALSE
			FALSE	FALSE	FALSE	FALSE	FALSE	FALSE	FALSE	FALSE
			FALSE	FALSE	FALSE	FALSE	FALSE	FALSE	FALSE	FALSE
			FALSE	FALSE	FALSE	FALSE	FALSE	FALSE	FALSE	FALSE
			FALSE	FALSE	FALSE	FALSE	FALSE	FALSE	FALSE	FALSE
			FALSE	FALSE	FALSE	FALSE	FALSE	FALSE	FALSE	FALSE
			FALSE	FALSE	FALSE	FALSE	FALSE	FALSE	FALSE	FALSE
			FALSE	FALSE	FALSE	FALSE	FALSE	FALSE	FALSE	FALSE
			FALSE	FALSE	FALSE	FALSE	FALSE	FALSE	FALSE	FALSE
			FALSE	FALSE	FALSE	FALSE	FALSE	FALSE	FALSE	FALSE
			FALSE	FALSE	FALSE	FALSE	FALSE	FALSE	FALSE	FALSE
			FALSE	FALSE	FALSE	FALSE	FALSE	FALSE	FALSE	FALSE
			FALSE	FALSE	FALSE	FALSE	FALSE	FALSE	FALSE	FALSE
			FALSE	FALSE	FALSE	FALSE	FALSE	FALSE	FALSE	FALSE
			FALSE	FALSE	FALSE	FALSE	FALSE	FALSE	FALSE	FALSE
			FALSE	FALSE	FALSE	FALSE	FALSE	FALSE	FALSE	FALSE
			FALSE	FALSE	FALSE	FALSE	FALSE	FALSE	FALSE	FALSE
			FALSE	FALSE	FALSE	FALSE	FALSE	FALSE	FALSE	FALSE
			FALSE	FALSE	FALSE	FALSE	FALSE	FALSE	FALSE	FALSE
			FALSE	FALSE	FALSE	FALSE	FALSE	FALSE	FALSE	FALSE
			FALSE	FALSE	FALSE	FALSE	FALSE	FALSE	FALSE	FALSE
			FALSE	FALSE	FALSE	FALSE	FALSE	FALSE	FALSE	FALSE
			FALSE	FALSE	FALSE	FALSE	FALSE	FALSE	FALSE	FALSE
			FALSE	FALSE	FALSE	FALSE	FALSE	FALSE	FALSE	FALSE
			FALSE	FALSE	FALSE	FALSE	FALSE	FALSE	FALSE	FALSE
			FALSE	FALSE	FALSE	FALSE	FALSE	FALSE	FALSE	FALSE
			FALSE	FALSE	FALSE	FALSE	FALSE	FALSE	FALSE	FALSE
			FALSE	FALSE	FALSE	FALSE	FALSE	FALSE	FALSE	FALSE
			FALSE	FALSE	FALSE	FALSE	FALSE	FALSE	FALSE	FALSE
			FALSE	FALSE	FALSE	FALSE	FALSE	FALSE	FALSE	FALSE
			FALSE	FALSE	FALSE	FALSE	FALSE	FALSE	FALSE	FALSE
			FALSE	FALSE	FALSE	FALSE	FALSE	FALSE	FALSE	FALSE
			FALSE	FALSE	FALSE	FALSE	FALSE	FALSE	FALSE	FALSE
			FALSE	FALSE	FALSE	FALSE	FALSE	FALSE	FALSE	FALSE
			FALSE	FALSE	FALSE	FALSE	FALSE	FALSE	FALSE	FALSE
			FALSE	FALSE	FALSE	FALSE	FALSE	FALSE	FALSE	FALSE
			FALSE	FALSE	FALSE	FALSE	FALSE	FALSE	FALSE	FALSE
			FALSE	FALSE	FALSE	FALSE	FALSE	FALSE	FALSE	FALSE
			FALSE	FALSE	FALSE	FALSE	FALSE	FALSE	FALSE	FALSE
			FALSE	FALSE	FALSE	FALSE	FALSE	FALSE	FALSE	FALSE
			FALSE	FALSE	FALSE	FALSE	FALSE	FALSE	FALSE	FALSE
			FALSE	FALSE	FALSE	FALSE	FALSE	FALSE	FALSE	FALSE
			FALSE	FALSE	FALSE	FALSE	FALSE	FALSE	FALSE	FALSE
			FALSE	FALSE	FALSE	FALSE	FALSE	FALSE	FALSE	FALSE
			FALSE	FALSE	FALSE	FALSE	FALSE	FALSE	FALSE	FALSE
			FALSE	FALSE	FALSE	FALSE	FALSE	FALSE	FALSE	FALSE
			FALSE	FALSE	FALSE	FALSE	FALSE	FALSE	FALSE	FALSE
			FALSE	FALSE	FALSE	FALSE	FALSE	FALSE	FALSE	FALSE
			FALSE	FALSE	FALSE	FALSE	FALSE	FALSE	FALSE	FALSE
			FALSE	FALSE	FALSE	FALSE	FALSE	FALSE	FALSE	FALSE
			FALSE	FALSE	FALSE	FALSE	FALSE	FALSE	FALSE	FALSE
			FALSE	FALSE	FALSE	FALSE	FALSE	FALSE	FALSE	FALSE
			FALSE	FALSE	FALSE	FALSE	FALSE	FALSE	FALSE	FALSE
			FALSE	FALSE	FALSE	FALSE	FALSE	FALSE	FALSE	FALSE
			FALSE	FALSE	FALSE	FALSE	FALSE	FALSE	FALSE	FALSE
			FALSE	FALSE	FALSE	FALSE	FALSE	FALSE	FALSE	FALSE
			FALSE	FALSE	FALSE	FALSE	FALSE	FALSE	FALSE	FALSE
			FALSE	FALSE	FALSE	FALSE	FALSE	FALSE	FALSE	FALSE
			FALSE	FALSE	FALSE	FALSE	FALSE	FALSE	FALSE	FALSE
			FALSE	FALSE	FALSE	FALSE	FALSE	FALSE	FALSE	FALSE
			FALSE	FALSE	FALSE	FALSE	FALSE	FALSE	FALSE	FALSE
			FALSE	FALSE	FALSE	FALSE	FALSE	FALSE	FALSE	FALSE
			FALSE	FALSE	FALSE	FALSE	FALSE	FALSE	FALSE	FALSE
			FALSE	FALSE	FALSE	FALSE	FALSE	FALSE	FALSE	FALSE
			FALSE	FALSE	FALSE	FALSE	FALSE	FALSE	FALSE	FALSE
			FALSE	FALSE	FALSE	FALSE	FALSE	FALSE	FALSE	FALSE
			FALSE	FALSE	FALSE	FALSE	FALSE	FALSE	FALSE	FALSE
			FALSE	FALSE	FALSE	FALSE	FALSE	FALSE	FALSE	FALSE
			FALSE	FALSE	FALSE	FALSE	FALSE	FALSE	FALSE	FALSE
			FALSE	FALSE	FALSE	FALSE	FALSE	FALSE	FALSE	FALSE
			FALSE	FALSE	FALSE	FALSE	FALSE	FALSE	FALSE	FALSE
			FALSE	FALSE	FALSE	FALSE	FALSE	FALSE	FALSE	FALSE
			FALSE	FALSE	FALSE	FALSE	FALSE	FALSE	FALSE	FALSE
			FALSE	FALSE	FALSE	FALSE	FALSE	FALSE	FALSE	FALSE
			FALSE	FALSE	FALSE	FALSE	FALSE	FALSE	FALSE	FALSE
			FALSE	FALSE	FALSE	FALSE	FALSE	FALSE	FALSE	FALSE
			FALSE	FALSE	FALSE	FALSE	FALSE	FALSE	FALSE	FALSE
			FALSE	FALSE	FALSE	FALSE	FALSE	FALSE	FALSE	FALSE
			FALSE	FALSE	FALSE	FALSE	FALSE	FALSE	FALSE	FALSE
			FALSE	FALSE	FALSE	FALSE	FALSE	FALSE	FALSE	FALSE
			FALSE	FALSE	FALSE	FALSE	FALSE	FALSE	FALSE	FALSE
			FALSE	FALSE	FALSE	FALSE	FALSE	FALSE	FALSE	FALSE
			FALSE	FALSE	FALSE	FALSE	FALSE	FALSE	FALSE	FALSE
			FALSE	FALSE	FALSE	FALSE	FALSE	FALSE	FALSE	FALSE
			FALSE	FALSE	FALSE	FALSE	FALSE	FALSE	FALSE	FALSE
			FALSE	FALSE	FALSE	FALSE	FALSE	FALSE	FALSE	FALSE
			FALSE	FALSE	FALSE	FALSE	FALSE	FALSE	FALSE	FALSE
			FALSE	FALSE	FALSE	FALSE	FALSE	FALSE	FALSE	FALSE
			FALSE	FALSE	FALSE	FALSE	FALSE	FALSE	FALSE	FALSE
			FALSE	FALSE	FALSE	FALSE	FALSE	FALSE	FALSE	FALSE
			FALSE	FALSE	FALSE	FALSE	FALSE	FALSE	FALSE	FALSE
			FALSE	FALSE	FALSE	FALSE	FALSE	FALSE	FALSE	FALSE
			FALSE	FALSE	FALSE	FALSE	FALSE	FALSE	FALSE	FALSE
			FALSE	FALSE	FALSE	FALSE	FALSE	FALSE	FALSE	FALSE
			FALSE	FALSE	FALSE	FALSE	FALSE	FALSE	FALSE	FALSE
			FALSE	FALSE	FALSE	FALSE	FALSE	FALSE	FALSE	FALSE
			FALSE	FALSE	FALSE	FALSE	FALSE	FALSE	FALSE	FALSE
			FALSE	FALSE	FALSE	FALSE	FALSE	FALSE	FALSE	FALSE
			FALSE	FALSE	FALSE	FALSE	FALSE	FALSE	FALSE	FALSE
			FALSE	FALSE	FALSE	FALSE	FALSE	FALSE	FALSE	FALSE
			FALSE	FALSE	FALSE	FALSE	FALSE	FALSE	FALSE	FALSE
			FALSE	FALSE	FALSE	FALSE	FALSE	FALSE	FALSE	FALSE
			FALSE	FALSE	FALSE	FALSE	FALSE	FALSE	FALSE	FALSE
			FALSE	FALSE	FALSE	FALSE	FALSE	FALSE	FALSE	FALSE
			FALSE	FALSE	FALSE	FALSE	FALSE	FALSE	FALSE	FALSE
			FALSE	FALSE	FALSE	FALSE	FALSE	FALSE	FALSE	FALSE
			FALSE	FALSE	FALSE	FALSE	FALSE	FALSE	FALSE	FALSE
			FALSE	FALSE	FALSE	FALSE	FALSE	FALSE	FALSE	FALSE
			FALSE	FALSE	FALSE	FALSE	FALSE	FALSE	FALSE	FALSE
			FALSE	FALSE	FALSE	FALSE	FALSE	FALSE	FALSE	FALSE
			FALSE	FALSE	FALSE	FALSE	FALSE	FALSE	FALSE	FALSE
			FALSE	FALSE	FALSE	FALSE	FALSE	FALSE	FALSE	FALSE
			FALSE	FALSE	FALSE	FALSE	FALSE	FALSE	FALSE	FALSE
			FALSE	FALSE	FALSE	FALSE	FALSE	FALSE	FALSE	FALSE
			FALSE	FALSE	FALSE	FALSE	FALSE	FALSE	FALSE	FALSE
			FALSE	FALSE	FALSE	FALSE	FALSE	FALSE	FALSE	FALSE
			FALSE	FALSE	FALSE	FALSE	FALSE	FALSE	FALSE	FALSE
			FALSE	FALSE	FALSE	FALSE	FALSE	FALSE	FALSE	FALSE
			FALSE	FALSE	FALSE	FALSE	FALSE	FALSE	FALSE	FALSE
			FALSE	FALSE	FALSE	FALSE	FALSE	FALSE	FALSE	FALSE
			FALSE	FALSE	FALSE	FALSE	FALSE	FALSE	FALSE	FALSE
			FALSE	FALSE	FALSE	FALSE	FALSE	FALSE	FALSE	FALSE
			FALSE	FALSE	FALSE	FALSE	FALSE	FALSE	FALSE	FALSE
			FALSE	FALSE	FALSE	FALSE	FALSE	FALSE	FALSE	FALSE
			FALSE	FALSE	FALSE	FALSE	FALSE	FALSE	FALSE	FALSE
			FALSE	FALSE	FALSE	FALSE	FALSE	FALSE	FALSE	FALSE
			FALSE	FALSE	FALSE	FALSE	FALSE	FALSE	FALSE	FALSE
			FALSE	FALSE	FALSE	FALSE	FALSE	FALSE	FALSE	FALSE
			FALSE	FALSE	FALSE	FALSE	FALSE	FALSE	FALSE	FALSE
			FALSE	FALSE	FALSE	FALSE	FALSE	FALSE	FALSE	FALSE
			FALSE	FALSE	FALSE	FALSE	FALSE	FALSE	FALSE	FALSE
			FALSE	FALSE	FALSE	FALSE	FALSE	FALSE	FALSE	FALSE
			FALSE	FALSE	FALSE	FALSE	FALSE	FALSE	FALSE	FALSE
			FALSE	FALSE	FALSE	FALSE	FALSE	FALSE	FALSE	FALSE
			FALSE	FALSE	FALSE	FALSE	FALSE	FALSE	FALSE	FALSE
			FALSE	FALSE	FALSE	FALSE	FALSE	FALSE	FALSE	FALSE
			FALSE	FALSE	FALSE	FALSE	FALSE	FALSE	FALSE	FALSE
			FALSE	FALSE	FALSE	FALSE	FALSE	FALSE	FALSE	FALSE
			FALSE	FALSE	FALSE	FALSE	FALSE	FALSE	FALSE	FALSE
			FALSE	FALSE	FALSE	FALSE	FALSE	FALSE	FALSE	FALSE
			FALSE	FALSE	FALSE	FALSE	FALSE	FALSE	FALSE	FALSE
			FALSE	FALSE	FALSE	FALSE	FALSE	FALSE	FALSE	FALSE
			FALSE	FALSE	FALSE	FALSE	FALSE	FALSE	FALSE	FALSE
			FALSE	FALSE	FALSE	FALSE	FALSE	FALSE	FALSE	FALSE
			FALSE	FALSE	FALSE	FALSE	FALSE	FALSE	FALSE	FALSE
			FALSE	FALSE	FALSE	FALSE	FALSE	FALSE	FALSE	FALSE
			FALSE	FALSE	FALSE	FALSE	FALSE	FALSE	FALSE	FALSE
			FALSE	FALSE	FALSE	FALSE	FALSE	FALSE	FALSE	FALSE
			FALSE	FALSE	FALSE	FALSE	FALSE	FALSE	FALSE	FALSE
			FALSE	FALSE	FALSE	FALSE	FALSE	FALSE	FALSE	FALSE
			FALSE	FALSE	FALSE	FALSE	FALSE	FALSE	FALSE	FALSE
			FALSE	FALSE	FALSE	FALSE	FALSE	FALSE	FALSE	FALSE
			FALSE	FALSE	FALSE	FALSE	FALSE	FALSE	FALSE	FALSE
			FALSE	FALSE	FALSE	FALSE	FALSE	FALSE	FALSE	FALSE
			FALSE	FALSE	FALSE	FALSE	FALSE	FALSE	FALSE	FALSE
			FALSE	FALSE	FALSE	FALSE	FALSE	FALSE	FALSE	FALSE
			FALSE	FALSE	FALSE	FALSE	FALSE	FALSE	FALSE	FALSE
			FALSE	FALSE	FALSE	FALSE	FALSE	FALSE	FALSE	FALSE
			FALSE	FALSE	FALSE	FALSE	FALSE	FALSE	FALSE	FALSE
			FALSE	FALSE	FALSE	FALSE	FALSE	FALSE	FALSE	FALSE
			FALSE	FALSE	FALSE	FALSE	FALSE	FALSE	FALSE	FALSE
			FALSE	FALSE	FALSE	FALSE	FALSE	FALSE	FALSE	FALSE
			FALSE	FALSE	FALSE	FALSE	FALSE	FALSE	FALSE	FALSE
			FALSE	FALSE	FALSE	FALSE	FALSE	FALSE	FALSE	FALSE
			FALSE	FALSE	FALSE	FALSE	FALSE	FALSE	FALSE	FALSE
			FALSE	FALSE	FALSE	FALSE	FALSE	FALSE	FALSE	FALSE
			FALSE	FALSE	FALSE	FALSE	FALSE	FALSE	FALSE	FALSE
			FALSE	FALSE	FALSE	FALSE	FALSE	FALSE	FALSE	FALSE
			FALSE	FALSE	FALSE	FALSE	FALSE	FALSE	FALSE	FALSE
			FALSE	FALSE	FALSE	FALSE	FALSE	FALSE	FALSE	FALSE
			FALSE	FALSE	FALSE	FALSE	FALSE	FALSE	FALSE	FALSE
			FALSE	FALSE	FALSE	FALSE	FALSE	FALSE	FALSE	FALSE
			FALSE	FALSE	FALSE	FALSE	FALSE	FALSE	FALSE	FALSE
			FALSE	FALSE	FALSE	FALSE	FALSE	FALSE	FALSE	FALSE
			FALSE	FALSE	FALSE	FALSE	FALSE	FALSE	FALSE	FALSE
			FALSE	FALSE	FALSE	FALSE	FALSE	FALSE	FALSE	FALSE
			FALSE	FALSE	FALSE	FALSE	FALSE	FALSE	FALSE	FALSE
			FALSE	FALSE	FALSE	FALSE	FALSE	FALSE	FALSE	FALSE
			FALSE	FALSE	FALSE	FALSE	FALSE	FALSE	FALSE	FALSE
			FALSE	FALSE	FALSE	FALSE	FALSE	FALSE	FALSE	FALSE
			FALSE	FALSE	FALSE	FALSE	FALSE	FALSE	FALSE	FALSE
			FALSE	FALSE	FALSE	FALSE	FALSE	FALSE	FALSE	FALSE
			FALSE	FALSE	FALSE	FALSE	FALSE	FALSE	FALSE	FALSE
			FALSE	FALSE	FALSE	FALSE	FALSE	FALSE	FALSE	FALSE
			FALSE	FALSE	FALSE	FALSE	FALSE	FALSE	FALSE	FALSE
			FALSE	FALSE	FALSE	FALSE	FALSE	FALSE	FALSE	FALSE
			FALSE	FALSE	FALSE	FALSE	FALSE	FALSE	FALSE	FALSE
			FALSE	FALSE	FALSE	FALSE	FALSE	FALSE	FALSE	FALSE
			FALSE	FALSE	FALSE	FALSE	FALSE	FALSE	FALSE	FALSE
			FALSE	FALSE	FALSE	FALSE	FALSE	FALSE	FALSE	FALSE
			FALSE	FALSE	FALSE	FALSE	FALSE	FALSE	FALSE	FALSE
			FALSE	FALSE	FALSE	FALSE	FALSE	FALSE	FALSE	FALSE
			FALSE	FALSE	FALSE	FALSE	FALSE	FALSE	FALSE	FALSE
			FALSE	FALSE	FALSE	FALSE	FALSE	FALSE	FALSE	FALSE
			FALSE	FALSE	FALSE	FALSE	FALSE	FALSE	FALSE	FALSE
			FALSE	FALSE	FALSE	FALSE	FALSE	FALSE	FALSE	FALSE
			FALSE	FALSE	FALSE	FALSE	FALSE	FALSE	FALSE	FALSE
			FALSE	FALSE	FALSE	FALSE	FALSE	FALSE	FALSE	FALSE
			FALSE	FALSE	FALSE	FALSE	FALSE	FALSE	FALSE	FALSE
			FALSE	FALSE	FALSE	FALSE	FALSE	FALSE	FALSE	FALSE
			FALSE	FALSE	FALSE	FALSE	FALSE	FALSE	FALSE	FALSE
			FALSE	FALSE	FALSE	FALSE	FALSE	FALSE	FALSE	FALSE
			FALSE	FALSE	FALSE	FALSE	FALSE	FALSE	FALSE	FALSE
			FALSE	FALSE	FALSE	FALSE	FALSE	FALSE	FALSE	FALSE
			FALSE	FALSE	FALSE	FALSE	FALSE	FALSE	FALSE	FALSE
			FALSE	FALSE	FALSE	FALSE	FALSE	FALSE	FALSE	FALSE
			FALSE	FALSE	FALSE	FALSE	FALSE	FALSE	FALSE	FALSE
			FALSE	FALSE	FALSE	FALSE	FALSE	FALSE	FALSE	FALSE
			FALSE	FALSE	FALSE	FALSE	FALSE	FALSE	FALSE	FALSE
			FALSE	FALSE	FALSE	FALSE	FALSE	FALSE	FALSE	FALSE
			FALSE	FALSE	FALSE	FALSE	FALSE	FALSE	FALSE	FALSE
			FALSE	FALSE	FALSE	FALSE	FALSE	FALSE	FALSE	FALSE
			FALSE	FALSE	FALSE	FALSE	FALSE	FALSE	FALSE	FALSE
			FALSE	FALSE	FALSE	FALSE	FALSE	FALSE	FALSE	FALSE
			FALSE	FALSE	FALSE	FALSE	FALSE	FALSE	FALSE	FALSE
			FALSE	FALSE	FALSE	FALSE	FALSE	FALSE	FALSE	FALSE
			FALSE	FALSE	FALSE	FALSE	FALSE	FALSE	FALSE	FALSE
			FALSE	FALSE	FALSE	FALSE	FALSE	FALSE	FALSE	FALSE
			FALSE	FALSE	FALSE	FALSE	FALSE	FALSE	FALSE	FALSE
			FALSE	FALSE	FALSE	FALSE	FALSE	FALSE	FALSE	FALSE
			FALSE	FALSE	FALSE	FALSE	FALSE	FALSE	FALSE	FALSE
			FALSE	FALSE	FALSE	FALSE	FALSE	FALSE	FALSE	FALSE
			FALSE	FALSE	FALSE	FALSE	FALSE	FALSE	FALSE	FALSE
			FALSE	FALSE	FALSE	FALSE	FALSE	FALSE	FALSE	FALSE
			FALSE	FALSE	FALSE	FALSE	FALSE	FALSE	FALSE	FALSE
			FALSE	FALSE	FALSE	FALSE	FALSE	FALSE	FALSE	FALSE
			FALSE	FALSE	FALSE	FALSE	FALSE	FALSE	FALSE	FALSE
			FALSE	FALSE	FALSE	FALSE	FALSE	FALSE	FALSE	FALSE
			FALSE	FALSE	FALSE	FALSE	FALSE	FALSE	FALSE	FALSE
			FALSE	FALSE	FALSE	FALSE	FALSE	FALSE	FALSE	FALSE
			FALSE	FALSE	FALSE	FALSE	FALSE	FALSE	FALSE	FALSE
			FALSE	FALSE	FALSE	FALSE	FALSE	FALSE	FALSE	FALSE
			FALSE	FALSE	FALSE	FALSE	FALSE	FALSE	FALSE	FALSE
			FALSE	FALSE	FALSE	FALSE	FALSE	FALSE	FALSE	FALSE
			FALSE	FALSE	FALSE	FALSE	FALSE	FALSE	FALSE	FALSE
			FALSE	FALSE	FALSE	FALSE	FALSE	FALSE	FALSE	FALSE
			FALSE	FALSE	FALSE	FALSE	FALSE	FALSE	FALSE	FALSE
			FALSE	FALSE	FALSE	FALSE	FALSE	FALSE	FALSE	FALSE
			FALSE	FALSE	FALSE	FALSE	FALSE	FALSE	FALSE	FALSE
			FALSE	FALSE	FALSE	FALSE	FALSE	FALSE	FALSE	FALSE
			FALSE	FALSE	FALSE	FALSE	FALSE	FALSE	FALSE	FALSE
			FALSE	FALSE	FALSE	FALSE	FALSE	FALSE	FALSE	FALSE
			FALSE	FALSE	FALSE	FALSE	FALSE	FALSE	FALSE	FALSE
			FALSE	FALSE	FALSE	FALSE	FALSE	FALSE	FALSE	FALSE
			FALSE	FALSE	FALSE	FALSE	FALSE	FALSE	FALSE	FALSE
			FALSE	FALSE	FALSE	FALSE	FALSE	FALSE	FALSE	FALSE
			FALSE	FALSE	FALSE	FALSE	FALSE	FALSE	FALSE	FALSE
			FALSE	FALSE	FALSE	FALSE	FALSE	FALSE	FALSE	FALSE
			FALSE	FALSE	FALSE	FALSE	FALSE	FALSE	FALSE	FALSE
			FALSE	FALSE	FALSE	FALSE	FALSE	FALSE	FALSE	FALSE
			FALSE	FALSE	FALSE	FALSE	FALSE	FALSE	FALSE	FALSE
			FALSE	FALSE	FALSE	FALSE	FALSE	FALSE	FALSE	FALSE
			FALSE	FALSE	FALSE	FALSE	FALSE	FALSE	FALSE	FALSE
			FALSE	FALSE	FALSE	FALSE	FALSE	FALSE	FALSE	FALSE
			FALSE	FALSE	FALSE	FALSE	FALSE	FALSE	FALSE	FALSE
			FALSE	FALSE	FALSE	FALSE	FALSE	FALSE	FALSE	FALSE
			FALSE	FALSE	FALSE	FALSE	FALSE	FALSE	FALSE	FALSE
			FALSE	FALSE	FALSE	FALSE	FALSE	FALSE	FALSE	FALSE
			FALSE	FALSE	FALSE	FALSE	FALSE	FALSE	FALSE	FALSE
			FALSE	FALSE	FALSE	FALSE	FALSE	FALSE	FALSE	FALSE
			FALSE	FALSE	FALSE	FALSE	FALSE	FALSE	FALSE	FALSE
			FALSE	FALSE	FALSE	FALSE	FALSE	FALSE	FALSE	FALSE
			FALSE	FALSE	FALSE	FALSE	FALSE	FALSE	FALSE	FALSE
			FALSE	FALSE	FALSE	FALSE	FALSE	FALSE	FALSE	FALSE
			FALSE	FALSE	FALSE	FALSE	FALSE	FALSE	FALSE	FALSE
			FALSE	FALSE	FALSE	FALSE	FALSE	FALSE	FALSE	FALSE
			FALSE	FALSE	FALSE	FALSE	FALSE	FALSE	FALSE	FALSE
			FALSE	FALSE	FALSE	FALSE	FALSE	FALSE	FALSE	FALSE
			FALSE	FALSE	FALSE	FALSE	FALSE	FALSE	FALSE	FALSE
			FALSE	FALSE	FALSE	FALSE	FALSE	FALSE	FALSE	FALSE
			FALSE	FALSE	FALSE	FALSE	FALSE	FALSE	FALSE	FALSE
			FALSE	FALSE	FALSE	FALSE	FALSE	FALSE	FALSE	FALSE
			FALSE	FALSE	FALSE	FALSE	FALSE	FALSE	FALSE	FALSE
			FALSE	FALSE	FALSE	FALSE	FALSE	FALSE	FALSE	FALSE
			FALSE	FALSE	FALSE	FALSE	FALSE	FALSE	FALSE	FALSE
			FALSE	FALSE	FALSE	FALSE	FALSE	FALSE	FALSE	FALSE
			FALSE	FALSE	FALSE	FALSE	FALSE	FALSE	FALSE	FALSE
			FALSE	FALSE	FALSE	FALSE	FALSE	FALSE	FALSE	FALSE
			FALSE	FALSE	FALSE	FALSE	FALSE	FALSE	FALSE	FALSE
			FALSE	FALSE	FALSE	FALSE	FALSE	FALSE	FALSE	FALSE
			FALSE	FALSE	FALSE	FALSE	FALSE	FALSE	FALSE	FALSE
			FALSE	FALSE	FALSE	FALSE	FALSE	FALSE	FALSE	FALSE
			FALSE	FALSE	FALSE	FALSE	FALSE	FALSE	FALSE	FALSE
			FALSE	FALSE	FALSE	FALSE	FALSE	FALSE	FALSE	FALSE
			FALSE	FALSE	FALSE	FALSE	FALSE	FALSE	FALSE	FALSE
			FALSE	FALSE	FALSE	FALSE	FALSE	FALSE	FALSE	FALSE
			FALSE	FALSE	FALSE	FALSE	FALSE	FALSE	FALSE	FALSE
			FALSE	FALSE	FALSE	FALSE	FALSE	FALSE	FALSE	FALSE
			FALSE	FALSE	FALSE	FALSE	FALSE	FALSE	FALSE	FALSE
			FALSE	FALSE	FALSE	FALSE	FALSE	FALSE	FALSE	FALSE
			FALSE	FALSE	FALSE	FALSE	FALSE	FALSE	FALSE	FALSE
			FALSE	FALSE	FALSE	FALSE	FALSE	FALSE	FALSE	FALSE
			FALSE	FALSE	FALSE	FALSE	FALSE	FALSE	FALSE	FALSE
			FALSE	FALSE	FALSE	FALSE	FALSE	FALSE	FALSE	FALSE
			FALSE	FALSE	FALSE	FALSE	FALSE	FALSE	FALSE	FALSE
			FALSE	FALSE	FALSE	FALSE	FALSE	FALSE	FALSE	FALSE
			FALSE	FALSE	FALSE	FALSE	FALSE	FALSE	FALSE	FALSE
			FALSE	FALSE	FALSE	FALSE	FALSE	FALSE	FALSE	FALSE
			FALSE	FALSE	FALSE	FALSE	FALSE	FALSE	FALSE	FALSE
			FALSE	FALSE	FALSE	FALSE	FALSE	FALSE	FALSE	FALSE
			FALSE	FALSE	FALSE	FALSE	FALSE	FALSE	FALSE	FALSE
			FALSE	FALSE	FALSE	FALSE	FALSE	FALSE	FALSE	FALSE
			FALSE	FALSE	FALSE	FALSE	FALSE	FALSE	FALSE	FALSE
			FALSE	FALSE	FALSE	FALSE	FALSE	FALSE	FALSE	FALSE
			FALSE	FALSE	FALSE	FALSE	FALSE	FALSE	FALSE	FALSE
			FALSE	FALSE	FALSE	FALSE	FALSE	FALSE	FALSE	FALSE
			FALSE	FALSE	FALSE	FALSE	FALSE	FALSE	FALSE	FALSE
			FALSE	FALSE	FALSE	FALSE	FALSE	FALSE	FALSE	FALSE
			FALSE	FALSE	FALSE	FALSE	FALSE	FALSE	FALSE	FALSE
			FALSE	FALSE	FALSE	FALSE	FALSE	FALSE	FALSE	FALSE
			FALSE	FALSE	FALSE	FALSE	FALSE	FALSE	FALSE	FALSE
			FALSE	FALSE	FALSE	FALSE	FALSE	FALSE	FALSE	FALSE
			FALSE	FALSE	FALSE	FALSE	FALSE	FALSE	FALSE	FALSE
			FALSE	FALSE	FALSE	FALSE	FALSE	FALSE	FALSE	FALSE
			FALSE	FALSE	FALSE	FALSE	FALSE	FALSE	FALSE	FALSE
			FALSE	FALSE	FALSE	FALSE	FALSE	FALSE	FALSE	FALSE
			FALSE	FALSE	FALSE	FALSE	FALSE	FALSE	FALSE	FALSE
			FALSE	FALSE	FALSE	FALSE	FALSE	FALSE	FALSE	FALSE
			FALSE	FALSE	FALSE	FALSE	FALSE	FALSE	FALSE	FALSE
			FALSE	FALSE	FALSE	FALSE	FALSE	FALSE	FALSE	FALSE
			FALSE	FALSE	FALSE	FALSE	FALSE	FALSE	FALSE	FALSE
			FALSE	FALSE	FALSE	FALSE	FALSE	FALSE	FALSE	FALSE
			FALSE	FALSE	FALSE	FALSE	FALSE	FALSE	FALSE	FALSE
			FALSE	FALSE	FALSE	FALSE	FALSE	FALSE	FALSE	FALSE
			FALSE	FALSE	FALSE	FALSE	FALSE	FALSE	FALSE	FALSE
			FALSE	FALSE	FALSE	FALSE	FALSE	FALSE	FALSE	FALSE
			FALSE	FALSE	FALSE	FALSE	FALSE	FALSE	FALSE	FALSE
			FALSE	FALSE	FALSE	FALSE	FALSE	FALSE	FALSE	FALSE
			FALSE	FALSE	FALSE	FALSE	FALSE	FALSE	FALSE	FALSE
			FALSE	FALSE	FALSE	FALSE	FALSE	FALSE	FALSE	FALSE
			FALSE	FALSE	FALSE	FALSE	FALSE	FALSE	FALSE	FALSE
			FALSE	FALSE	FALSE	FALSE	FALSE	FALSE	FALSE	FALSE
			FALSE	FALSE	FALSE	FALSE	FALSE	FALSE	FALSE	FALSE
			FALSE	FALSE	FALSE	FALSE	FALSE	FALSE	FALSE	FALSE
			FALSE	FALSE	FALSE	FALSE	FALSE	FALSE	FALSE	FALSE
			FALSE	FALSE	FALSE	FALSE	FALSE	FALSE	FALSE	FALSE
			FALSE	FALSE	FALSE	FALSE	FALSE	FALSE	FALSE	FALSE
			FALSE	FALSE	FALSE	FALSE	FALSE	FALSE	FALSE	FALSE
			FALSE	FALSE	FALSE	FALSE	FALSE	FALSE	FALSE	FALSE
			FALSE	FALSE	FALSE	FALSE	FALSE	FALSE	FALSE	FALSE
			FALSE	FALSE	FALSE	FALSE	FALSE	FALSE	FALSE	FALSE
			FALSE	FALSE	FALSE	FALSE	FALSE	FALSE	FALSE	FALSE
			FALSE	FALSE	FALSE	FALSE	FALSE	FALSE	FALSE	FALSE
			FALSE	FALSE	FALSE	FALSE	FALSE	FALSE	FALSE	FALSE
			FALSE	FALSE	FALSE	FALSE	FALSE	FALSE	FALSE	FALSE
			FALSE	FALSE	FALSE	FALSE	FALSE	FALSE	FALSE	FALSE
			FALSE	FALSE	FALSE	FALSE	FALSE	FALSE	FALSE	FALSE
			FALSE	FALSE	FALSE	FALSE	FALSE	FALSE	FALSE	FALSE
			FALSE	FALSE	FALSE	FALSE	FALSE	FALSE	FALSE	FALSE
			FALSE	FALSE	FALSE	FALSE	FALSE	FALSE	FALSE	FALSE
			FALSE	FALSE	FALSE	FALSE	FALSE	FALSE	FALSE	FALSE
			FALSE	FALSE	FALSE	FALSE	FALSE	FALSE	FALSE	FALSE
			FALSE	FALSE	FALSE	FALSE	FALSE	FALSE	FALSE	FALSE
			FALSE	FALSE	FALSE	FALSE	FALSE	FALSE	FALSE	FALSE
			FALSE	FALSE	FALSE	FALSE	FALSE	FALSE	FALSE	FALSE
			FALSE	FALSE	FALSE	FALSE	FALSE	FALSE	FALSE	FALSE
			FALSE	FALSE	FALSE	FALSE	FALSE	FALSE	FALSE	FALSE
			FALSE	FALSE	FALSE	FALSE	FALSE	FALSE	FALSE	FALSE
			FALSE	FALSE	FALSE	FALSE	FALSE	FALSE	FALSE	FALSE
			FALSE	FALSE	FALSE	FALSE	FALSE	FALSE	FALSE	FALSE
			FALSE	FALSE	FALSE	FALSE	FALSE	FALSE	FALSE	FALSE
			FALSE	FALSE	FALSE	FALSE	FALSE	FALSE	FALSE	FALSE
			FALSE	FALSE	FALSE	FALSE	FALSE	FALSE	FALSE	FALSE
			FALSE	FALSE	FALSE	FALSE	FALSE	FALSE	FALSE	FALSE
			FALSE	FALSE	FALSE	FALSE	FALSE	FALSE	FALSE	FALSE
			FALSE	FALSE	FALSE	FALSE	FALSE	FALSE	FALSE	FALSE
			FALSE	FALSE	FALSE	FALSE	FALSE	FALSE	FALSE	FALSE
			FALSE	FALSE	FALSE	FALSE	FALSE	FALSE	FALSE	FALSE
			FALSE	FALSE	FALSE	FALSE	FALSE	FALSE	FALSE	FALSE
			FALSE	FALSE	FALSE	FALSE	FALSE	FALSE	FALSE	FALSE
			FALSE	FALSE	FALSE	FALSE	FALSE	FALSE	FALSE	FALSE
			FALSE	FALSE	FALSE	FALSE	FALSE	FALSE	FALSE	FALSE
			FALSE	FALSE	FALSE	FALSE	FALSE	FALSE	FALSE	FALSE
			FALSE	FALSE	FALSE	FALSE	FALSE	FALSE	FALSE	FALSE
			FALSE	FALSE	FALSE	FALSE	FALSE	FALSE	FALSE	FALSE
			FALSE	FALSE	FALSE	FALSE	FALSE	FALSE	FALSE	FALSE
			FALSE	FALSE	FALSE	FALSE	FALSE	FALSE	FALSE	FALSE
			FALSE	FALSE	FALSE	FALSE	FALSE	FALSE	FALSE	FALSE
			FALSE	FALSE	FALSE	FALSE	FALSE	FALSE	FALSE	FALSE
			FALSE	FALSE	FALSE	FALSE	FALSE	FALSE	FALSE	FALSE
			FALSE	FALSE	FALSE	FALSE	FALSE	FALSE	FALSE	FALSE
			FALSE	FALSE	FALSE	FALSE	FALSE	FALSE	FALSE	FALSE
			FALSE	FALSE	FALSE	FALSE	FALSE	FALSE	FALSE	FALSE
			FALSE	FALSE	FALSE	FALSE	FALSE	FALSE	FALSE	FALSE
			FALSE	FALSE	FALSE	FALSE	FALSE	FALSE	FALSE	FALSE
			FALSE	FALSE	FALSE	FALSE	FALSE	FALSE	FALSE	FALSE
			FALSE	FALSE	FALSE	FALSE	FALSE	FALSE	FALSE	FALSE
			FALSE	FALSE	FALSE	FALSE	FALSE	FALSE	FALSE	FALSE
			FALSE	FALSE	FALSE	FALSE	FALSE	FALSE	FALSE	FALSE
			FALSE	FALSE	FALSE	FALSE	FALSE	FALSE	FALSE	FALSE
			FALSE	FALSE	FALSE	FALSE	FALSE	FALSE	FALSE	FALSE
			FALSE	FALSE	FALSE	FALSE	FALSE	FALSE	FALSE	FALSE
			FALSE	FALSE	FALSE	FALSE	FALSE	FALSE	FALSE	FALSE
			FALSE	FALSE	FALSE	FALSE	FALSE	FALSE	FALSE	FALSE
			FALSE	FALSE	FALSE	FALSE	FALSE	FALSE	FALSE	FALSE
			FALSE	FALSE	FALSE	FALSE	FALSE	FALSE	FALSE	FALSE
			FALSE	FALSE	FALSE	FALSE	FALSE	FALSE	FALSE	FALSE
			FALSE	FALSE	FALSE	FALSE	FALSE	FALSE	FALSE	FALSE
			FALSE	FALSE	FALSE	FALSE	FALSE	FALSE	FALSE	FALSE
			FALSE	FALSE	FALSE	FALSE	FALSE	FALSE	FALSE	FALSE
			FALSE	FALSE	FALSE	FALSE	FALSE	FALSE	FALSE	FALSE
			FALSE	FALSE	FALSE	FALSE	FALSE	FALSE	FALSE	FALSE
			FALSE	FALSE	FALSE	FALSE	FALSE	FALSE	FALSE	FALSE
			FALSE	FALSE	FALSE	FALSE	FALSE	FALSE	FALSE	FALSE
			FALSE	FALSE	FALSE	FALSE	FALSE	FALSE	FALSE	FALSE
			FALSE	FALSE	FALSE	FALSE	FALSE	FALSE	FALSE	FALSE
			FALSE	FALSE	FALSE	FALSE	FALSE	FALSE	FALSE	FALSE
			FALSE	FALSE	FALSE	FALSE	FALSE	FALSE	FALSE	FALSE
			FALSE	FALSE	FALSE	FALSE	FALSE	FALSE	FALSE	FALSE
			FALSE	FALSE	FALSE	FALSE	FALSE	FALSE	FALSE	FALSE
			FALSE	FALSE	FALSE	FALSE	FALSE	FALSE	FALSE	FALSE
			FALSE	FALSE	FALSE	FALSE	FALSE	FALSE	FALSE	FALSE
			FALSE	FALSE	FALSE	FALSE	FALSE	FALSE	FALSE	FALSE
			FALSE	FALSE	FALSE	FALSE	FALSE	FALSE	FALSE	FALSE
			FALSE	FALSE	FALSE	FALSE	FALSE	FALSE	FALSE	FALSE
			FALSE	FALSE	FALSE	FALSE	FALSE	FALSE	FALSE	FALSE
			FALSE	FALSE	FALSE	FALSE	FALSE	FALSE	FALSE	FALSE
			FALSE	FALSE	FALSE	FALSE	FALSE	FALSE	FALSE	FALSE
			FALSE	FALSE	FALSE	FALSE	FALSE	FALSE	FALSE	FALSE
			FALSE	FALSE	FALSE	FALSE	FALSE	FALSE	FALSE	FALSE
			FALSE	FALSE	FALSE	FALSE	FALSE	FALSE	FALSE	FALSE
			FALSE	FALSE	FALSE	FALSE	FALSE	FALSE	FALSE	FALSE
			FALSE	FALSE	FALSE	FALSE	FALSE	FALSE	FALSE	FALSE
			FALSE	FALSE	FALSE	FALSE	FALSE	FALSE	FALSE	FALSE
			FALSE	FALSE	FALSE	FALSE	FALSE	FALSE	FALSE	FALSE
			FALSE	FALSE	FALSE	FALSE	FALSE	FALSE	FALSE	FALSE
			FALSE	FALSE	FALSE	FALSE	FALSE	FALSE	FALSE	FALSE
			FALSE	FALSE	FALSE	FALSE	FALSE	FALSE	FALSE	FALSE
			FALSE	FALSE	FALSE	FALSE	FALSE	FALSE	FALSE	FALSE
			FALSE	FALSE	FALSE	FALSE	FALSE	FALSE	FALSE	FALSE
			FALSE	FALSE	FALSE	FALSE	FALSE	FALSE	FALSE	FALSE
			FALSE	FALSE	FALSE	FALSE	FALSE	FALSE	FALSE	FALSE
			FALSE	FALSE	FALSE	FALSE	FALSE	FALSE	FALSE	FALSE
			FALSE	FALSE	FALSE	FALSE	FALSE	FALSE	FALSE	FALSE
			FALSE	FALSE	FALSE	FALSE	FALSE	FALSE	FALSE	FALSE
			FALSE	FALSE	FALSE	FALSE	FALSE	FALSE	FALSE	FALSE
			FALSE	FALSE	FALSE	FALSE	FALSE	FALSE	FALSE	FALSE
			FALSE	FALSE	FALSE	FALSE	FALSE	FALSE	FALSE	FALSE
			FALSE	FALSE	FALSE	FALSE	FALSE	FALSE	FALSE	FALSE
			FALSE	FALSE	FALSE	FALSE	FALSE	FALSE	FALSE	FALSE
			FALSE	FALSE	FALSE	FALSE	FALSE	FALSE	FALSE	FALSE
			FALSE	FALSE	FALSE	FALSE	FALSE	FALSE	FALSE	FALSE
			FALSE	FALSE	FALSE	FALSE	FALSE	FALSE	FALSE	FALSE
			FALSE	FALSE	FALSE	FALSE	FALSE	FALSE	FALSE	FALSE
			FALSE	FALSE	FALSE	FALSE	FALSE	FALSE	FALSE	FALSE
			FALSE	FALSE	FALSE	FALSE	FALSE	FALSE	FALSE	FALSE
			FALSE	FALSE	FALSE	FALSE	FALSE	FALSE	FALSE	FALSE
			FALSE	FALSE	FALSE	FALSE	FALSE	FALSE	FALSE	FALSE
			FALSE	FALSE	FALSE	FALSE	FALSE	FALSE	FALSE	FALSE
			FALSE	FALSE	FALSE	FALSE	FALSE	FALSE	FALSE	FALSE
			FALSE	FALSE	FALSE	FALSE	FALSE	FALSE	FALSE	FALSE
			FALSE	FALSE	FALSE	FALSE	FALSE	FALSE	FALSE	FALSE
			FALSE	FALSE	FALSE	FALSE	FALSE	FALSE	FALSE	FALSE
			FALSE	FALSE	FALSE	FALSE	FALSE	FALSE	FALSE	FALSE
			FALSE	FALSE	FALSE	FALSE	FALSE	FALSE	FALSE	FALSE
			FALSE	FALSE	FALSE	FALSE	FALSE	FALSE	FALSE	FALSE
			FALSE	FALSE	FALSE	FALSE	FALSE	FALSE	FALSE	FALSE
			FALSE	FALSE	FALSE	FALSE	FALSE	FALSE	FALSE	FALSE
			FALSE	FALSE	FALSE	FALSE	FALSE	FALSE	FALSE	FALSE
			FALSE	FALSE	FALSE	FALSE	FALSE	FALSE	FALSE	FALSE
			FALSE	FALSE	FALSE	FALSE	FALSE	FALSE	FALSE	FALSE
			FALSE	FALSE	FALSE	FALSE	FALSE	FALSE	FALSE	FALSE
			FALSE	FALSE	FALSE	FALSE	FALSE	FALSE	FALSE	FALSE
			FALSE	FALSE	FALSE	FALSE	FALSE	FALSE	FALSE	FALSE
			FALSE	FALSE	FALSE	FALSE	FALSE	FALSE	FALSE	FALSE
			FALSE	FALSE	FALSE	FALSE	FALSE	FALSE	FALSE	FALSE
			FALSE	FALSE	FALSE	FALSE	FALSE	FALSE	FALSE	FALSE
			FALSE	FALSE	FALSE	FALSE	FALSE	FALSE	FALSE	FALSE
			FALSE	FALSE	FALSE	FALSE	FALSE	FALSE	FALSE	FALSE
			FALSE	FALSE	FALSE	FALSE	FALSE	FALSE	FALSE	FALSE
			FALSE	FALSE	FALSE	FALSE	FALSE	FALSE	FALSE	FALSE
			FALSE	FALSE	FALSE	FALSE	FALSE	FALSE	FALSE	FALSE
			FALSE	FALSE	FALSE	FALSE	FALSE	FALSE	FALSE	FALSE
			FALSE	FALSE	FALSE	FALSE	FALSE	FALSE	FALSE	FALSE
			FALSE	FALSE	FALSE	FALSE	FALSE	FALSE	FALSE	FALSE
			FALSE	FALSE	FALSE	FALSE	FALSE	FALSE	FALSE	FALSE
			FALSE	FALSE	FALSE	FALSE	FALSE	FALSE	FALSE	FALSE
			FALSE	FALSE	FALSE	FALSE	FALSE	FALSE	FALSE	FALSE
			FALSE	FALSE	FALSE	FALSE	FALSE	FALSE	FALSE	FALSE
			FALSE	FALSE	FALSE	FALSE	FALSE	FALSE	FALSE	FALSE
			FALSE	FALSE	FALSE	FALSE	FALSE	FALSE	FALSE	FALSE
			FALSE	FALSE	FALSE	FALSE	FALSE	FALSE	FALSE	FALSE
			FALSE	FALSE	FALSE	FALSE	FALSE	FALSE	FALSE	FALSE
			FALSE	FALSE	FALSE	FALSE	FALSE	FALSE	FALSE	FALSE
			FALSE	FALSE	FALSE	FALSE	FALSE	FALSE	FALSE	FALSE
			FALSE	FALSE	FALSE	FALSE	FALSE	FALSE	FALSE	FALSE
			FALSE	FALSE	FALSE	FALSE	FALSE	FALSE	FALSE	FALSE
			FALSE	FALSE	FALSE	FALSE	FALSE	FALSE	FALSE	FALSE
			FALSE	FALSE	FALSE	FALSE	FALSE	FALSE	FALSE	FALSE
			FALSE	FALSE	FALSE	FALSE	FALSE	FALSE	FALSE	FALSE
			FALSE	FALSE	FALSE	FALSE	FALSE	FALSE	FALSE	FALSE
			FALSE	FALSE	FALSE	FALSE	FALSE	FALSE	FALSE	FALSE
			FALSE	FALSE	FALSE	FALSE	FALSE	FALSE	FALSE	FALSE
			FALSE	FALSE	FALSE	FALSE	FALSE	FALSE	FALSE	FALSE
			FALSE	FALSE	FALSE	FALSE	FALSE	FALSE	FALSE	FALSE
			FALSE	FALSE	FALSE	FALSE	FALSE	FALSE	FALSE	FALSE
			FALSE	FALSE	FALSE	FALSE	FALSE	FALSE	FALSE	FALSE
			FALSE	FALSE	FALSE	FALSE	FALSE	FALSE	FALSE	FALSE
			FALSE	FALSE	FALSE	FALSE	FALSE	FALSE	FALSE	FALSE
			FALSE	FALSE	FALSE	FALSE	FALSE	FALSE	FALSE	FALSE
			FALSE	FALSE	FALSE	FALSE	FALSE	FALSE	FALSE	FALSE
			FALSE	FALSE	FALSE	FALSE	FALSE	FALSE	FALSE	FALSE
			FALSE	FALSE	FALSE	FALSE	FALSE	FALSE	FALSE	FALSE
			FALSE	FALSE	FALSE	FALSE	FALSE	FALSE	FALSE	FALSE
			FALSE	FALSE	FALSE	FALSE	FALSE	FALSE	FALSE	FALSE
			FALSE	FALSE	FALSE	FALSE	FALSE	FALSE	FALSE	FALSE
			FALSE	FALSE	FALSE	FALSE	FALSE	FALSE	FALSE	FALSE
			FALSE	FALSE	FALSE	FALSE	FALSE	FALSE	FALSE	FALSE
			FALSE	FALSE	FALSE	FALSE	FALSE	FALSE	FALSE	FALSE
			FALSE	FALSE	FALSE	FALSE	FALSE	FALSE	FALSE	FALSE
			FALSE	FALSE	FALSE	FALSE	FALSE	FALSE	FALSE	FALSE
			FALSE	FALSE	FALSE	FALSE	FALSE	FALSE	FALSE	FALSE
			FALSE	FALSE	FALSE	FALSE	FALSE	FALSE	FALSE	FALSE
			FALSE	FALSE	FALSE	FALSE	FALSE	FALSE	FALSE	FALSE
			FALSE	FALSE	FALSE	FALSE	FALSE	FALSE	FALSE	FALSE
			FALSE	FALSE	FALSE	FALSE	FALSE	FALSE	FALSE	FALSE
			FALSE	FALSE	FALSE	FALSE	FALSE	FALSE	FALSE	FALSE
			FALSE	FALSE	FALSE	FALSE	FALSE	FALSE	FALSE	FALSE
			FALSE	FALSE	FALSE	FALSE	FALSE	FALSE	FALSE	FALSE
			FALSE	FALSE	FALSE	FALSE	FALSE	FALSE	FALSE	FALSE
			FALSE	FALSE	FALSE	FALSE	FALSE	FALSE	FALSE	FALSE
			FALSE	FALSE	FALSE	FALSE	FALSE	FALSE	FALSE	FALSE
			FALSE	FALSE	FALSE	FALSE	FALSE	FALSE	FALSE	FALSE
			FALSE	FALSE	FALSE	FALSE	FALSE	FALSE	FALSE	FALSE
			FALSE	FALSE	FALSE	FALSE	FALSE	FALSE	FALSE	FALSE
			FALSE	FALSE	FALSE	FALSE	FALSE	FALSE	FALSE	FALSE
			FALSE	FALSE	FALSE	FALSE	FALSE	FALSE	FALSE	FALSE
			FALSE	FALSE	FALSE	FALSE	FALSE	FALSE	FALSE	FALSE
			FALSE	FALSE	FALSE	FALSE	FALSE	FALSE	FALSE	FALSE
			FALSE	FALSE	FALSE	FALSE	FALSE	FALSE	FALSE	FALSE
			FALSE	FALSE	FALSE	FALSE	FALSE	FALSE	FALSE	FALSE
			FALSE	FALSE	FALSE	FALSE	FALSE	FALSE	FALSE	FALSE
			FALSE	FALSE	FALSE	FALSE	FALSE	FALSE	FALSE	FALSE
			FALSE	FALSE	FALSE	FALSE	FALSE	FALSE	FALSE	FALSE
			FALSE	FALSE	FALSE	FALSE	FALSE	FALSE	FALSE	FALSE
			FALSE	FALSE	FALSE	FALSE	FALSE	FALSE	FALSE	FALSE
			FALSE	FALSE	FALSE	FALSE	FALSE	FALSE	FALSE	FALSE
			FALSE	FALSE	FALSE	FALSE	FALSE	FALSE	FALSE	FALSE
			FALSE	FALSE	FALSE	FALSE	FALSE	FALSE	FALSE	FALSE
			FALSE	FALSE	FALSE	FALSE	FALSE	FALSE	FALSE	FALSE
			FALSE	FALSE	FALSE	FALSE	FALSE	FALSE	FALSE	FALSE
			FALSE	FALSE	FALSE	FALSE	FALSE	FALSE	FALSE	FALSE
			FALSE	FALSE	FALSE	FALSE	FALSE	FALSE	FALSE	FALSE
			FALSE	FALSE	FALSE	FALSE	FALSE	FALSE	FALSE	FALSE
			FALSE	FALSE	FALSE	FALSE	FALSE	FALSE	FALSE	FALSE
			FALSE	FALSE	FALSE	FALSE	FALSE	FALSE	FALSE	FALSE
			FALSE	FALSE	FALSE	FALSE	FALSE	FALSE	FALSE	FALSE
			FALSE	FALSE	FALSE	FALSE	FALSE	FALSE	FALSE	FALSE
			FALSE	FALSE	FALSE	FALSE	FALSE	FALSE	FALSE	FALSE
			FALSE	FALSE	FALSE	FALSE	FALSE	FALSE	FALSE	FALSE
			FALSE	FALSE	FALSE	FALSE	FALSE	FALSE	FALSE	FALSE
			FALSE	FALSE	FALSE	FALSE	FALSE	FALSE	FALSE	FALSE
			FALSE	FALSE	FALSE	FALSE	FALSE	FALSE	FALSE	FALSE
			FALSE	FALSE	FALSE	FALSE	FALSE	FALSE	FALSE	FALSE
			FALSE	FALSE	FALSE	FALSE	FALSE	FALSE	FALSE	FALSE
			FALSE	FALSE	FALSE	FALSE	FALSE	FALSE	FALSE	FALSE
			FALSE	FALSE	FALSE	FALSE	FALSE	FALSE	FALSE	FALSE
			FALSE	FALSE	FALSE	FALSE	FALSE	FALSE	FALSE	FALSE
			FALSE	FALSE	FALSE	FALSE	FALSE	FALSE	FALSE	FALSE
			FALSE	FALSE	FALSE	FALSE	FALSE	FALSE	FALSE	FALSE
			FALSE	FALSE	FALSE	FALSE	FALSE	FALSE	FALSE	FALSE
			FALSE	FALSE	FALSE	FALSE	FALSE	FALSE	FALSE	FALSE
			FALSE	FALSE	FALSE	FALSE	FALSE	FALSE	FALSE	FALSE
			FALSE	FALSE	FALSE	FALSE	FALSE	FALSE	FALSE	FALSE
			FALSE	FALSE	FALSE	FALSE	FALSE	FALSE	FALSE	FALSE
			FALSE	FALSE	FALSE	FALSE	FALSE	FALSE	FALSE	FALSE
			FALSE	FALSE	FALSE	FALSE	FALSE	FALSE	FALSE	FALSE
			FALSE	FALSE	FALSE	FALSE	FALSE	FALSE	FALSE	FALSE
			FALSE	FALSE	FALSE	FALSE	FALSE	FALSE	FALSE	FALSE
			FALSE	FALSE	FALSE	FALSE	FALSE	FALSE	FALSE	FALSE
			FALSE	FALSE	FALSE	FALSE	FALSE	FALSE	FALSE	FALSE
			FALSE	FALSE	FALSE	FALSE	FALSE	FALSE	FALSE	FALSE
			FALSE	FALSE	FALSE	FALSE	FALSE	FALSE	FALSE	FALSE
			FALSE	FALSE	FALSE	FALSE	FALSE	FALSE	FALSE	FALSE
			FALSE	FALSE	FALSE	FALSE	FALSE	FALSE	FALSE	FALSE
			FALSE	FALSE	FALSE	FALSE	FALSE	FALSE	FALSE	FALSE
			FALSE	FALSE	FALSE	FALSE	FALSE	FALSE	FALSE	FALSE
			FALSE	FALSE	FALSE	FALSE	FALSE	FALSE	FALSE	FALSE
			FALSE	FALSE	FALSE	FALSE	FALSE	FALSE	FALSE	FALSE
			FALSE	FALSE	FALSE	FALSE	FALSE	FALSE	FALSE	FALSE
			FALSE	FALSE	FALSE	FALSE	FALSE	FALSE	FALSE	FALSE
			FALSE	FALSE	FALSE	FALSE	FALSE	FALSE	FALSE	FALSE
			FALSE	FALSE	FALSE	FALSE	FALSE	FALSE	FALSE	FALSE
			FALSE	FALSE	FALSE	FALSE	FALSE	FALSE	FALSE	FALSE
			FALSE	FALSE	FALSE	FALSE	FALSE	FALSE	FALSE	FALSE
			FALSE	FALSE	FALSE	FALSE	FALSE	FALSE	FALSE	FALSE
			FALSE	FALSE	FALSE	FALSE	FALSE	FALSE	FALSE	FALSE
			FALSE	FALSE	FALSE	FALSE	FALSE	FALSE	FALSE	FALSE
			FALSE	FALSE	FALSE	FALSE	FALSE	FALSE	FALSE	FALSE
			FALSE	FALSE	FALSE	FALSE	FALSE	FALSE	FALSE	FALSE
			FALSE	FALSE	FALSE	FALSE	FALSE	FALSE	FALSE	FALSE
			FALSE	FALSE	FALSE	FALSE	FALSE	FALSE	FALSE	FALSE
			FALSE	FALSE	FALSE	FALSE	FALSE	FALSE	FALSE	FALSE
			FALSE	FALSE	FALSE	FALSE	FALSE	FALSE	FALSE	FALSE
			FALSE	FALSE	FALSE	FALSE	FALSE	FALSE	FALSE	FALSE
			FALSE	FALSE	FALSE	FALSE	FALSE	FALSE	FALSE	FALSE
			FALSE	FALSE	FALSE	FALSE	FALSE	FALSE	FALSE	FALSE
			FALSE	FALSE	FALSE	FALSE	FALSE	FALSE	FALSE	FALSE
			FALSE	FALSE	FALSE	FALSE	FALSE	FALSE	FALSE	FALSE
			FALSE	FALSE	FALSE	FALSE	FALSE	FALSE	FALSE	FALSE
			FALSE	FALSE	FALSE	FALSE	FALSE	FALSE	FALSE	FALSE
			FALSE	FALSE	FALSE	FALSE	FALSE	FALSE	FALSE	FALSE
			FALSE	FALSE	FALSE	FALSE	FALSE	FALSE	FALSE	FALSE
			FALSE	FALSE	FALSE	FALSE	FALSE	FALSE	FALSE	FALSE
			FALSE	FALSE	FALSE	FALSE	FALSE	FALSE	FALSE	FALSE
			FALSE	FALSE	FALSE	FALSE	FALSE	FALSE	FALSE	FALSE
			FALSE	FALSE	FALSE	FALSE	FALSE	FALSE	FALSE	FALSE
			FALSE	FALSE	FALSE	FALSE	FALSE	FALSE	FALSE	FALSE
			FALSE	FALSE	FALSE	FALSE	FALSE	FALSE	FALSE	FALSE
			FALSE	FALSE	FALSE	FALSE	FALSE	FALSE	FALSE	FALSE
			FALSE	FALSE	FALSE	FALSE	FALSE	FALSE	FALSE	FALSE
			FALSE	FALSE	FALSE	FALSE	FALSE	FALSE	FALSE	FALSE
			FALSE	FALSE	FALSE	FALSE	FALSE	FALSE	FALSE	FALSE
			FALSE	FALSE	FALSE	FALSE	FALSE	FALSE	FALSE	FALSE
			FALSE	FALSE	FALSE	FALSE	FALSE	FALSE	FALSE	FALSE
			FALSE	FALSE	FALSE	FALSE	FALSE	FALSE	FALSE	FALSE
			FALSE	FALSE	FALSE	FALSE	FALSE	FALSE	FALSE	FALSE
			FALSE	FALSE	FALSE	FALSE	FALSE	FALSE	FALSE	FALSE
			FALSE	FALSE	FALSE	FALSE	FALSE	FALSE	FALSE	FALSE
			FALSE	FALSE	FALSE	FALSE	FALSE	FALSE	FALSE	FALSE
			FALSE	FALSE	FALSE	FALSE	FALSE	FALSE	FALSE	FALSE
			FALSE	FALSE	FALSE	FALSE	FALSE	FALSE	FALSE	FALSE
			FALSE	FALSE	FALSE	FALSE	FALSE	FALSE	FALSE	FALSE
			FALSE	FALSE	FALSE	FALSE	FALSE	FALSE	FALSE	FALSE
			FALSE	FALSE	FALSE	FALSE	FALSE	FALSE	FALSE	FALSE
			FALSE	FALSE	FALSE	FALSE	FALSE	FALSE	FALSE	FALSE
			FALSE	FALSE	FALSE	FALSE	FALSE	FALSE	FALSE	FALSE
			FALSE	FALSE	FALSE	FALSE	FALSE	FALSE	FALSE	FALSE
			FALSE	FALSE	FALSE	FALSE	FALSE	FALSE	FALSE	FALSE
			FALSE	FALSE	FALSE	FALSE	FALSE	FALSE	FALSE	FALSE
			FALSE	FALSE	FALSE	FALSE	FALSE	FALSE	FALSE	FALSE
			FALSE	FALSE	FALSE	FALSE	FALSE	FALSE	FALSE	FALSE
			FALSE	FALSE	FALSE	FALSE	FALSE	FALSE	FALSE	FALSE
			FALSE	FALSE	FALSE	FALSE	FALSE	FALSE	FALSE	FALSE
			FALSE	FALSE	FALSE	FALSE	FALSE	FALSE	FALSE	FALSE
			FALSE	FALSE	FALSE	FALSE	FALSE	FALSE	FALSE	FALSE
			FALSE	FALSE	FALSE	FALSE	FALSE	FALSE	FALSE	FALSE
			FALSE	FALSE	FALSE	FALSE	FALSE	FALSE	FALSE	FALSE
			FALSE	FALSE	FALSE	FALSE	FALSE	FALSE	FALSE	FALSE
			FALSE	FALSE	FALSE	FALSE	FALSE	FALSE	FALSE	FALSE
			FALSE	FALSE	FALSE	FALSE	FALSE	FALSE	FALSE	FALSE
			FALSE	FALSE	FALSE	FALSE	FALSE	FALSE	FALSE	FALSE
			FALSE	FALSE	FALSE	FALSE	FALSE	FALSE	FALSE	FALSE
			FALSE	FALSE	FALSE	FALSE	FALSE	FALSE	FALSE	FALSE
			FALSE	FALSE	FALSE	FALSE	FALSE	FALSE	FALSE	FALSE
			FALSE	FALSE	FALSE	FALSE	FALSE	FALSE	FALSE	FALSE
			FALSE	FALSE	FALSE	FALSE	FALSE	FALSE	FALSE	FALSE
			FALSE	FALSE	FALSE	FALSE	FALSE	FALSE	FALSE	FALSE
			FALSE	FALSE	FALSE	FALSE	FALSE	FALSE	FALSE	FALSE
			FALSE	FALSE	FALSE	FALSE	FALSE	FALSE	FALSE	FALSE
			FALSE	FALSE	FALSE	FALSE	FALSE	FALSE	FALSE	FALSE
			FALSE	FALSE	FALSE	FALSE	FALSE	FALSE	FALSE	FALSE
			FALSE	FALSE	FALSE	FALSE	FALSE	FALSE	FALSE	FALSE
			FALSE	FALSE	FALSE	FALSE	FALSE	FALSE	FALSE	FALSE
			FALSE	FALSE	FALSE	FALSE	FALSE	FALSE	FALSE	FALSE
			FALSE	FALSE	FALSE	FALSE	FALSE	FALSE	FALSE	FALSE
			FALSE	FALSE	FALSE	FALSE	FALSE	FALSE	FALSE	FALSE
			FALSE	FALSE	FALSE	FALSE	FALSE	FALSE	FALSE	FALSE
			FALSE	FALSE	FALSE	FALSE	FALSE	FALSE	FALSE	FALSE
			FALSE	FALSE	FALSE	FALSE	FALSE	FALSE	FALSE	FALSE
			FALSE	FALSE	FALSE	FALSE	FALSE	FALSE	FALSE	FALSE
			FALSE	FALSE	FALSE	FALSE	FALSE	FALSE	FALSE	FALSE
			FALSE	FALSE	FALSE	FALSE	FALSE	FALSE	FALSE	FALSE
			FALSE	FALSE	FALSE	FALSE	FALSE	FALSE	FALSE	FALSE
			FALSE	FALSE	FALSE	FALSE	FALSE	FALSE	FALSE	FALSE
			FALSE	FALSE	FALSE	FALSE	FALSE	FALSE	FALSE	FALSE
			FALSE	FALSE	FALSE	FALSE	FALSE	FALSE	FALSE	FALSE
			FALSE	FALSE	FALSE	FALSE	FALSE	FALSE	FALSE	FALSE
			FALSE	FALSE	FALSE	FALSE	FALSE	FALSE	FALSE	FALSE
			FALSE	FALSE	FALSE	FALSE	FALSE	FALSE	FALSE	FALSE
			FALSE	FALSE	FALSE	FALSE	FALSE	FALSE	FALSE	FALSE
			FALSE	FALSE	FALSE	FALSE	FALSE	FALSE	FALSE	FALSE
			FALSE	FALSE	FALSE	FALSE	FALSE	FALSE	FALSE	FALSE
			FALSE	FALSE	FALSE	FALSE	FALSE	FALSE	FALSE	FALSE
			FALSE	FALSE	FALSE	FALSE	FALSE	FALSE	FALSE	FALSE
			FALSE	FALSE	FALSE	FALSE	FALSE	FALSE	FALSE	FALSE
			FALSE	FALSE	FALSE	FALSE	FALSE	FALSE	FALSE	FALSE
			FALSE	FALSE	FALSE	FALSE	FALSE	FALSE	FALSE	FALSE
			FALSE	FALSE	FALSE	FALSE	FALSE	FALSE	FALSE	FALSE
			FALSE	FALSE	FALSE	FALSE	FALSE	FALSE	FALSE	FALSE
			FALSE	FALSE	FALSE	FALSE	FALSE	FALSE	FALSE	FALSE
			FALSE	FALSE	FALSE	FALSE	FALSE	FALSE	FALSE	FALSE
			FALSE	FALSE	FALSE	FALSE	FALSE	FALSE	FALSE	FALSE
			FALSE	FALSE	FALSE	FALSE	FALSE	FALSE	FALSE	FALSE
			FALSE	FALSE	FALSE	FALSE	FALSE	FALSE	FALSE	FALSE
			FALSE	FALSE	FALSE	FALSE	FALSE	FALSE	FALSE	FALSE
			FALSE	FALSE	FALSE	FALSE	FALSE	FALSE	FALSE	FALSE
			FALSE	FALSE	FALSE	FALSE	FALSE	FALSE	FALSE	FALSE
			FALSE	FALSE	FALSE	FALSE	FALSE	FALSE	FALSE	FALSE
			FALSE	FALSE	FALSE	FALSE	FALSE	FALSE	FALSE	FALSE
			FALSE	FALSE	FALSE	FALSE	FALSE	FALSE	FALSE	FALSE
			FALSE	FALSE	FALSE	FALSE	FALSE	FALSE	FALSE	FALSE
			FALSE	FALSE	FALSE	FALSE	FALSE	FALSE	FALSE	FALSE
			FALSE	FALSE	FALSE	FALSE	FALSE	FALSE	FALSE	FALSE
			FALSE	FALSE	FALSE	FALSE	FALSE	FALSE	FALSE	FALSE
			FALSE	FALSE	FALSE	FALSE	FALSE	FALSE	FALSE	FALSE
			FALSE	FALSE	FALSE	FALSE	FALSE	FALSE	FALSE	FALSE
			FALSE	FALSE	FALSE	FALSE	FALSE	FALSE	FALSE	FALSE
			FALSE	FALSE	FALSE	FALSE	FALSE	FALSE	FALSE	FALSE
			FALSE	FALSE	FALSE	FALSE	FALSE	FALSE	FALSE	FALSE
			FALSE	FALSE	FALSE	FALSE	FALSE	FALSE	FALSE	FALSE
			FALSE	FALSE	FALSE	FALSE	FALSE	FALSE	FALSE	FALSE
			FALSE	FALSE	FALSE	FALSE	FALSE	FALSE	FALSE	FALSE
			FALSE	FALSE	FALSE	FALSE	FALSE	FALSE	FALSE	FALSE
			FALSE	FALSE	FALSE	FALSE	FALSE	FALSE	FALSE	FALSE
			FALSE	FALSE	FALSE	FALSE	FALSE	FALSE	FALSE	FALSE
			FALSE	FALSE	FALSE	FALSE	FALSE	FALSE	FALSE	FALSE
			FALSE	FALSE	FALSE	FALSE	FALSE	FALSE	FALSE	FALSE
			FALSE	FALSE	FALSE	FALSE	FALSE	FALSE	FALSE	FALSE
			FALSE	FALSE	FALSE	FALSE	FALSE	FALSE	FALSE	FALSE
			FALSE	FALSE	FALSE	FALSE	FALSE	FALSE	FALSE	FALSE
			FALSE	FALSE	FALSE	FALSE	FALSE	FALSE	FALSE	FALSE
			FALSE	FALSE	FALSE	FALSE	FALSE	FALSE	FALSE	FALSE
			FALSE	FALSE	FALSE	FALSE	FALSE	FALSE	FALSE	FALSE
			FALSE	FALSE	FALSE	FALSE	FALSE	FALSE	FALSE	FALSE
			FALSE	FALSE	FALSE	FALSE	FALSE	FALSE	FALSE	FALSE
			FALSE	FALSE	FALSE	FALSE	FALSE	FALSE	FALSE	FALSE
			FALSE	FALSE	FALSE	FALSE	FALSE	FALSE	FALSE	FALSE
			FALSE	FALSE	FALSE	FALSE	FALSE	FALSE	FALSE	FALSE
			FALSE	FALSE	FALSE	FALSE	FALSE	FALSE	FALSE	FALSE
			FALSE	FALSE	FALSE	FALSE	FALSE	FALSE	FALSE	FALSE
			FALSE	FALSE	FALSE	FALSE	FALSE	FALSE	FALSE	FALSE
			FALSE	FALSE	FALSE	FALSE	FALSE	FALSE	FALSE	FALSE
			FALSE	FALSE	FALSE	FALSE	FALSE	FALSE	FALSE	FALSE
			FALSE	FALSE	FALSE	FALSE	FALSE	FALSE	FALSE	FALSE
			FALSE	FALSE	FALSE	FALSE	FALSE	FALSE	FALSE	FALSE
			FALSE	FALSE	FALSE	FALSE	FALSE	FALSE	FALSE	FALSE
			FALSE	FALSE	FALSE	FALSE	FALSE	FALSE	FALSE	FALSE
			FALSE	FALSE	FALSE	FALSE	FALSE	FALSE	FALSE	FALSE
			FALSE	FALSE	FALSE	FALSE	FALSE	FALSE	FALSE	FALSE
			FALSE	FALSE	FALSE	FALSE	FALSE	FALSE	FALSE	FALSE
			FALSE	FALSE	FALSE	FALSE	FALSE	FALSE	FALSE	FALSE
			FALSE	FALSE	FALSE	FALSE	FALSE	FALSE	FALSE	FALSE
			FALSE	FALSE	FALSE	FALSE	FALSE	FALSE	FALSE	FALSE
			FALSE	FALSE	FALSE	FALSE	FALSE	FALSE	FALSE	FALSE
			FALSE	FALSE	FALSE	FALSE	FALSE	FALSE	FALSE	FALSE
			FALSE	FALSE	FALSE	FALSE	FALSE	FALSE	FALSE	FALSE
			FALSE	FALSE	FALSE	FALSE	FALSE	FALSE	FALSE	FALSE
			FALSE	FALSE	FALSE	FALSE	FALSE	FALSE	FALSE	FALSE
			FALSE	FALSE	FALSE	FALSE	FALSE	FALSE	FALSE	FALSE
			FALSE	FALSE	FALSE	FALSE	FALSE	FALSE	FALSE	FALSE
			FALSE	FALSE	FALSE	FALSE	FALSE	FALSE	FALSE	FALSE
			FALSE	FALSE	FALSE	FALSE	FALSE	FALSE	FALSE	FALSE
			FALSE	FALSE	FALSE	FALSE	FALSE	FALSE	FALSE	FALSE
			FALSE	FALSE	FALSE	FALSE	FALSE	FALSE	FALSE	FALSE
			FALSE	FALSE	FALSE	FALSE	FALSE	FALSE	FALSE	FALSE
			FALSE	FALSE	FALSE	FALSE	FALSE	FALSE	FALSE	FALSE
			FALSE	FALSE	FALSE	FALSE	FALSE	FALSE	FALSE	FALSE
			FALSE	FALSE	FALSE	FALSE	FALSE	FALSE	FALSE	FALSE
			FALSE	FALSE	FALSE	FALSE	FALSE	FALSE	FALSE	FALSE
			FALSE	FALSE	FALSE	FALSE	FALSE	FALSE	FALSE	FALSE
			FALSE	FALSE	FALSE	FALSE	FALSE	FALSE	FALSE	FALSE
			FALSE	FALSE	FALSE	FALSE	FALSE	FALSE	FALSE	FALSE
			FALSE	FALSE	FALSE	FALSE	FALSE	FALSE	FALSE	FALSE
			FALSE	FALSE	FALSE	FALSE	FALSE	FALSE	FALSE	FALSE
			FALSE	FALSE	FALSE	FALSE	FALSE	FALSE	FALSE	FALSE
			FALSE	FALSE	FALSE	FALSE	FALSE	FALSE	FALSE	FALSE
			FALSE	FALSE	FALSE	FALSE	FALSE	FALSE	FALSE	FALSE
			FALSE	FALSE	FALSE	FALSE	FALSE	FALSE	FALSE	FALSE
			FALSE	FALSE	FALSE	FALSE	FALSE	FALSE	FALSE	FALSE
			FALSE	FALSE	FALSE	FALSE	FALSE	FALSE	FALSE	FALSE
			FALSE	FALSE	FALSE	FALSE	FALSE	FALSE	FALSE	FALSE
			FALSE	FALSE	FALSE	FALSE	FALSE	FALSE	FALSE	FALSE
			FALSE	FALSE	FALSE	FALSE	FALSE	FALSE	FALSE	FALSE
			FALSE	FALSE	FALSE	FALSE	FALSE	FALSE	FALSE	FALSE
			FALSE	FALSE	FALSE	FALSE	FALSE	FALSE	FALSE	FALSE
			FALSE	FALSE	FALSE	FALSE	FALSE	FALSE	FALSE	FALSE
			FALSE	FALSE	FALSE	FALSE	FALSE	FALSE	FALSE	FALSE
			FALSE	FALSE	FALSE	FALSE	FALSE	FALSE	FALSE	FALSE
			FALSE	FALSE	FALSE	FALSE	FALSE	FALSE	FALSE	FALSE
			FALSE	FALSE	FALSE	FALSE	FALSE	FALSE	FALSE	FALSE
			FALSE	FALSE	FALSE	FALSE	FALSE	FALSE	FALSE	FALSE
			FALSE	FALSE	FALSE	FALSE	FALSE	FALSE	FALSE	FALSE
			FALSE	FALSE	FALSE	FALSE	FALSE	FALSE	FALSE	FALSE
			FALSE	FALSE	FALSE	FALSE	FALSE	FALSE	FALSE	FALSE
			FALSE	FALSE	FALSE	FALSE	FALSE	FALSE	FALSE	FALSE
			FALSE	FALSE	FALSE	FALSE	FALSE	FALSE	FALSE	FALSE
			FALSE	FALSE	FALSE	FALSE	FALSE	FALSE	FALSE	FALSE
			FALSE	FALSE	FALSE	FALSE	FALSE	FALSE	FALSE	FALSE
			FALSE	FALSE	FALSE	FALSE	FALSE	FALSE	FALSE	FALSE
			FALSE	FALSE	FALSE	FALSE	FALSE	FALSE	FALSE	FALSE
			FALSE	FALSE	FALSE	FALSE	FALSE	FALSE	FALSE	FALSE
			FALSE	FALSE	FALSE	FALSE	FALSE	FALSE	FALSE	FALSE
			FALSE	FALSE	FALSE	FALSE	FALSE	FALSE	FALSE	FALSE
			FALSE	FALSE	FALSE	FALSE	FALSE	FALSE	FALSE	FALSE
			FALSE	FALSE	FALSE	FALSE	FALSE	FALSE	FALSE	FALSE
			FALSE	FALSE	FALSE	FALSE	FALSE	FALSE	FALSE	FALSE
			FALSE	FALSE	FALSE	FALSE	FALSE	FALSE	FALSE	FALSE
			FALSE	FALSE	FALSE	FALSE	FALSE	FALSE	FALSE	FALSE
			FALSE	FALSE	FALSE	FALSE	FALSE	FALSE	FALSE	FALSE
			FALSE	FALSE	FALSE	FALSE	FALSE	FALSE	FALSE	FALSE
			FALSE	FALSE	FALSE	FALSE	FALSE	FALSE	FALSE	FALSE
			FALSE	FALSE	FALSE	FALSE	FALSE	FALSE	FALSE	FALSE
			FALSE	FALSE	FALSE	FALSE	FALSE	FALSE	FALSE	FALSE
			FALSE	FALSE	FALSE	FALSE	FALSE	FALSE	FALSE	FALSE
			FALSE	FALSE	FALSE	FALSE	FALSE	FALSE	FALSE	FALSE
			FALSE	FALSE	FALSE	FALSE	FALSE	FALSE	FALSE	FALSE
			FALSE	FALSE	FALSE	FALSE	FALSE	FALSE	FALSE	FALSE
			FALSE	FALSE	FALSE	FALSE	FALSE	FALSE	FALSE	FALSE
			FALSE	FALSE	FALSE	FALSE	FALSE	FALSE	FALSE	FALSE
			FALSE	FALSE	FALSE	FALSE	FALSE	FALSE	FALSE	FALSE
			FALSE	FALSE	FALSE	FALSE	FALSE	FALSE	FALSE	FALSE
			FALSE	FALSE	FALSE	FALSE	FALSE	FALSE	FALSE	FALSE
			FALSE	FALSE	FALSE	FALSE	FALSE	FALSE	FALSE	FALSE
			FALSE	FALSE	FALSE	FALSE	FALSE	FALSE	FALSE	FALSE
			FALSE	FALSE	FALSE	FALSE	FALSE	FALSE	FALSE	FALSE
			FALSE	FALSE	FALSE	FALSE	FALSE	FALSE	FALSE	FALSE
			FALSE	FALSE	FALSE	FALSE	FALSE	FALSE	FALSE	FALSE
			FALSE	FALSE	FALSE	FALSE	FALSE	FALSE	FALSE	FALSE
			FALSE	FALSE	FALSE	FALSE	FALSE	FALSE	FALSE	FALSE
			FALSE	FALSE	FALSE	FALSE	FALSE	FALSE	FALSE	FALSE
			FALSE	FALSE	FALSE	FALSE	FALSE	FALSE	FALSE	FALSE
			FALSE	FALSE	FALSE	FALSE	FALSE	FALSE	FALSE	FALSE
			FALSE	FALSE	FALSE	FALSE	FALSE	FALSE	FALSE	FALSE
			FALSE	FALSE	FALSE	FALSE	FALSE	FALSE	FALSE	FALSE
			FALSE	FALSE	FALSE	FALSE	FALSE	FALSE	FALSE	FALSE
			FALSE	FALSE	FALSE	FALSE	FALSE	FALSE	FALSE	FALSE
			FALSE	FALSE	FALSE	FALSE	FALSE	FALSE	FALSE	FALSE
			FALSE	FALSE	FALSE	FALSE	FALSE	FALSE	FALSE	FALSE
			FALSE	FALSE	FALSE	FALSE	FALSE	FALSE	FALSE	FALSE
			FALSE	FALSE	FALSE	FALSE	FALSE	FALSE	FALSE	FALSE
			FALSE	FALSE	FALSE	FALSE	FALSE	FALSE	FALSE	FALSE
			FALSE	FALSE	FALSE	FALSE	FALSE	FALSE	FALSE	FALSE
			FALSE	FALSE	FALSE	FALSE	FALSE	FALSE	FALSE	FALSE
			FALSE	FALSE	FALSE	FALSE	FALSE	FALSE	FALSE	FALSE
			FALSE	FALSE	FALSE	FALSE	FALSE	FALSE	FALSE	FALSE
			FALSE	FALSE	FALSE	FALSE	FALSE	FALSE	FALSE	FALSE
			FALSE	FALSE	FALSE	FALSE	FALSE	FALSE	FALSE	FALSE
			FALSE	FALSE	FALSE	FALSE	FALSE	FALSE	FALSE	FALSE
			FALSE	FALSE	FALSE	FALSE	FALSE	FALSE	FALSE	FALSE
			FALSE	FALSE	FALSE	FALSE	FALSE	FALSE	FALSE	FALSE
			FALSE	FALSE	FALSE	FALSE	FALSE	FALSE	FALSE	FALSE
			FALSE	FALSE	FALSE	FALSE	FALSE	FALSE	FALSE	FALSE
			FALSE	FALSE	FALSE	FALSE	FALSE	FALSE	FALSE	FALSE
			FALSE	FALSE	FALSE	FALSE	FALSE	FALSE	FALSE	FALSE
			FALSE	FALSE	FALSE	FALSE	FALSE	FALSE	FALSE	FALSE
			FALSE	FALSE	FALSE	FALSE	FALSE	FALSE	FALSE	FALSE
			FALSE	FALSE	FALSE	FALSE	FALSE	FALSE	FALSE	FALSE
			FALSE	FALSE	FALSE	FALSE	FALSE	FALSE	FALSE	FALSE
			FALSE	FALSE	FALSE	FALSE	FALSE	FALSE	FALSE	FALSE
			FALSE	FALSE	FALSE	FALSE	FALSE	FALSE	FALSE	FALSE
			FALSE	FALSE	FALSE	FALSE	FALSE	FALSE	FALSE	FALSE
			FALSE	FALSE	FALSE	FALSE	FALSE	FALSE	FALSE	FALSE
			FALSE	FALSE	FALSE	FALSE	FALSE	FALSE	FALSE	FALSE
			FALSE	FALSE	FALSE	FALSE	FALSE	FALSE	FALSE	FALSE
			FALSE	FALSE	FALSE	FALSE	FALSE	FALSE	FALSE	FALSE
			FALSE	FALSE	FALSE	FALSE	FALSE	FALSE	FALSE	FALSE
			FALSE	FALSE	FALSE	FALSE	FALSE	FALSE	FALSE	FALSE
			FALSE	FALSE	FALSE	FALSE	FALSE	FALSE	FALSE	FALSE
			FALSE	FALSE	FALSE	FALSE	FALSE	FALSE	FALSE	FALSE
			FALSE	FALSE	FALSE	FALSE	FALSE	FALSE	FALSE	FALSE
			FALSE	FALSE	FALSE	FALSE	FALSE	FALSE	FALSE	FALSE
			FALSE	FALSE	FALSE	FALSE	FALSE	FALSE	FALSE	FALSE
			FALSE	FALSE	FALSE	FALSE	FALSE	FALSE	FALSE	FALSE
			FALSE	FALSE	FALSE	FALSE	FALSE	FALSE	FALSE	FALSE
			FALSE	FALSE	FALSE	FALSE	FALSE	FALSE	FALSE	FALSE
			FALSE	FALSE	FALSE	FALSE	FALSE	FALSE	FALSE	FALSE
			FALSE	FALSE	FALSE	FALSE	FALSE	FALSE	FALSE	FALSE
			FALSE	FALSE	FALSE	FALSE	FALSE	FALSE	FALSE	FALSE
			FALSE	FALSE	FALSE	FALSE	FALSE	FALSE	FALSE	FALSE
			FALSE	FALSE	FALSE	FALSE	FALSE	FALSE	FALSE	FALSE
			FALSE	FALSE	FALSE	FALSE	FALSE	FALSE	FALSE	FALSE
			FALSE	FALSE	FALSE	FALSE	FALSE	FALSE	FALSE	FALSE
			FALSE	FALSE	FALSE	FALSE	FALSE	FALSE	FALSE	FALSE
			FALSE	FALSE	FALSE	FALSE	FALSE	FALSE	FALSE	FALSE
			FALSE	FALSE	FALSE	FALSE	FALSE	FALSE	FALSE	FALSE
			FALSE	FALSE	FALSE	FALSE	FALSE	FALSE	FALSE	FALSE
			FALSE	FALSE	FALSE	FALSE	FALSE	FALSE	FALSE	FALSE
			FALSE	FALSE	FALSE	FALSE	FALSE	FALSE	FALSE	FALSE
			FALSE	FALSE	FALSE	FALSE	FALSE	FALSE	FALSE	FALSE
			FALSE	FALSE	FALSE	FALSE	FALSE	FALSE	FALSE	FALSE
			FALSE	FALSE	FALSE	FALSE	FALSE	FALSE	FALSE	FALSE
			FALSE	FALSE	FALSE	FALSE	FALSE	FALSE	FALSE	FALSE
			FALSE	FALSE	FALSE	FALSE	FALSE	FALSE	FALSE	FALSE
			FALSE	FALSE	FALSE	FALSE	FALSE	FALSE	FALSE	FALSE
			FALSE	FALSE	FALSE	FALSE	FALSE	FALSE	FALSE	FALSE
			FALSE	FALSE	FALSE	FALSE	FALSE	FALSE	FALSE	FALSE
			FALSE	FALSE	FALSE	FALSE	FALSE	FALSE	FALSE	FALSE
			FALSE	FALSE	FALSE	FALSE	FALSE	FALSE	FALSE	FALSE
			FALSE	FALSE	FALSE	FALSE	FALSE	FALSE	FALSE	FALSE
			FALSE	FALSE	FALSE	FALSE	FALSE	FALSE	FALSE	FALSE
			FALSE	FALSE	FALSE	FALSE	FALSE	FALSE	FALSE	FALSE
			FALSE	FALSE	FALSE	FALSE	FALSE	FALSE	FALSE	FALSE
			FALSE	FALSE	FALSE	FALSE	FALSE	FALSE	FALSE	FALSE
			FALSE	FALSE	FALSE	FALSE	FALSE	FALSE	FALSE	FALSE
			FALSE	FALSE	FALSE	FALSE	FALSE	FALSE	FALSE	FALSE
			FALSE	FALSE	FALSE	FALSE	FALSE	FALSE	FALSE	FALSE
			FALSE	FALSE	FALSE	FALSE	FALSE	FALSE	FALSE	FALSE
			FALSE	FALSE	FALSE	FALSE	FALSE	FALSE	FALSE	FALSE
			FALSE	FALSE	FALSE	FALSE	FALSE	FALSE	FALSE	FALSE
			FALSE	FALSE	FALSE	FALSE	FALSE	FALSE	FALSE	FALSE
			FALSE	FALSE	FALSE	FALSE	FALSE	FALSE	FALSE	FALSE
			FALSE	FALSE	FALSE	FALSE	FALSE	FALSE	FALSE	FALSE
			FALSE	FALSE	FALSE	FALSE	FALSE	FALSE	FALSE	FALSE
			FALSE	FALSE	FALSE	FALSE	FALSE	FALSE	FALSE	FALSE
			FALSE	FALSE	FALSE	FALSE	FALSE	FALSE	FALSE	FALSE
			FALSE	FALSE	FALSE	FALSE	FALSE	FALSE	FALSE	FALSE
			FALSE	FALSE	FALSE	FALSE	FALSE	FALSE	FALSE	FALSE
			FALSE	FALSE	FALSE	FALSE	FALSE	FALSE	FALSE	FALSE
			FALSE	FALSE	FALSE	FALSE	FALSE	FALSE	FALSE	FALSE
			FALSE	FALSE	FALSE	FALSE	FALSE	FALSE	FALSE	FALSE
			FALSE	FALSE	FALSE	FALSE	FALSE	FALSE	FALSE	FALSE
			FALSE	FALSE	FALSE	FALSE	FALSE	FALSE	FALSE	FALSE
			FALSE	FALSE	FALSE	FALSE	FALSE	FALSE	FALSE	FALSE
			FALSE	FALSE	FALSE	FALSE	FALSE	FALSE	FALSE	FALSE
			FALSE	FALSE	FALSE	FALSE	FALSE	FALSE	FALSE	FALSE
			FALSE	FALSE	FALSE	FALSE	FALSE	FALSE	FALSE	FALSE
			FALSE	FALSE	FALSE	FALSE	FALSE	FALSE	FALSE	FALSE
			FALSE	FALSE	FALSE	FALSE	FALSE	FALSE	FALSE	FALSE
			FALSE	FALSE	FALSE	FALSE	FALSE	FALSE	FALSE	FALSE
			FALSE	FALSE	FALSE	FALSE	FALSE	FALSE	FALSE	FALSE
			FALSE	FALSE	FALSE	FALSE	FALSE	FALSE	FALSE	FALSE
			FALSE	FALSE	FALSE	FALSE	FALSE	FALSE	FALSE	FALSE
			FALSE	FALSE	FALSE	FALSE	FALSE	FALSE	FALSE	FALSE
			FALSE	FALSE	FALSE	FALSE	FALSE	FALSE	FALSE	FALSE
			FALSE	FALSE	FALSE	FALSE	FALSE	FALSE	FALSE	FALSE
			FALSE	FALSE	FALSE	FALSE	FALSE	FALSE	FALSE	FALSE
			FALSE	FALSE	FALSE	FALSE	FALSE	FALSE	FALSE	FALSE
			FALSE	FALSE	FALSE	FALSE	FALSE	FALSE	FALSE	FALSE
			FALSE	FALSE	FALSE	FALSE	FALSE	FALSE	FALSE	FALSE
			FALSE	FALSE	FALSE	FALSE	FALSE	FALSE	FALSE	FALSE
			FALSE	FALSE	FALSE	FALSE	FALSE	FALSE	FALSE	FALSE
			FALSE	FALSE	FALSE	FALSE	FALSE	FALSE	FALSE	FALSE
			FALSE	FALSE	FALSE	FALSE	FALSE	FALSE	FALSE	FALSE
			FALSE	FALSE	FALSE	FALSE	FALSE	FALSE	FALSE	FALSE
			FALSE	FALSE	FALSE	FALSE	FALSE	FALSE	FALSE	FALSE
			FALSE	FALSE	FALSE	FALSE	FALSE	FALSE	FALSE	FALSE
			FALSE	FALSE	FALSE	FALSE	FALSE	FALSE	FALSE	FALSE
			FALSE	FALSE	FALSE	FALSE	FALSE	FALSE	FALSE	FALSE
			FALSE	FALSE	FALSE	FALSE	FALSE	FALSE	FALSE	FALSE
			FALSE	FALSE	FALSE	FALSE	FALSE	FALSE	FALSE	FALSE
			FALSE	FALSE	FALSE	FALSE	FALSE	FALSE	FALSE	FALSE
			FALSE	FALSE	FALSE	FALSE	FALSE	FALSE	FALSE	FALSE
			FALSE	FALSE	FALSE	FALSE	FALSE	FALSE	FALSE	FALSE
			FALSE	FALSE	FALSE	FALSE	FALSE	FALSE	FALSE	FALSE
			FALSE	FALSE	FALSE	FALSE	FALSE	FALSE	FALSE	FALSE
			FALSE	FALSE	FALSE	FALSE	FALSE	FALSE	FALSE	FALSE
			FALSE	FALSE	FALSE	FALSE	FALSE	FALSE	FALSE	FALSE
			FALSE	FALSE	FALSE	FALSE	FALSE	FALSE	FALSE	FALSE
			FALSE	FALSE	FALSE	FALSE	FALSE	FALSE	FALSE	FALSE
			FALSE	FALSE	FALSE	FALSE	FALSE	FALSE	FALSE	FALSE
			FALSE	FALSE	FALSE	FALSE	FALSE	FALSE	FALSE	FALSE
			FALSE	FALSE	FALSE	FALSE	FALSE	FALSE	FALSE	FALSE
			FALSE	FALSE	FALSE	FALSE	FALSE	FALSE	FALSE	FALSE
			FALSE	FALSE	FALSE	FALSE	FALSE	FALSE	FALSE	FALSE
			FALSE	FALSE	FALSE	FALSE	FALSE	FALSE	FALSE	FALSE
